# Supplementary material for: (E)-4-(2-Hy­droxy-3-meth­oxy­benzyl­idene­amino)-6-methyl-3-sulfanyl­idene-3,4-dihydro-1,2,4-triazin-5(2H)-one
Source: Acta Crystallogr Sect E Struct Rep Online. 2012 Aug 31;68(Pt 9):o2815. doi: 10.1107/S1600536812036756 (PMC3435839; doi:10.1107/S1600536812036756)
Supplement: Supplementary file 1 [file e-68-o2815-sup1.cif]

##############################################################################
#                                                                            #
# This CIF contains the data in a paper accepted for publication in          #
# Acta Crystallographica Section E. It conforms to the requirements of       #
# Notes for Authors for Acta Crystallographica Section E, and has been       #
# peer reviewed under the auspices of the IUCr Commission on Journals.       #
#                                                                            #
# Full details of the Crystallographic Information File format               #
# are given in the paper "The Crystallographic Information File (CIF):       #
# a New Standard Archive File for Crystallography" by S. R. Hall, F. H.      #
# Allen and I. D. Brown [Acta Cryst. (1991), A47, 655-685].                  #
#                                                                            #
# The current version of the core CIF dictionary is obtainable from          #
# ftp://ftp.iucr.org/pub/cif_core.dic.                                       #
#                                                                            #
# Software is freely available for graphical display of the structure(s)     #
# in this CIF. For information consult the CIF software page                 #
# http://www.iucr.org/resources/cif/software.                                #
#                                                                            #
# This file may be used for bona fide research purposes within the           #
# scientific community so long as proper attribution is given to the journal # 
# article from which it was obtained.                                        #
#                                                                            #
##############################################################################
data_I
_audit_creation_method     SHELXL-97
_chemical_name_systematic
;
(<i>E</i>)-4-(2-Hydroxy-3-methoxybenzylideneamino)-6-methyl-3-
sulfanylidene-3,4-dihydro-1,2,4-triazin-5(2<i>H</i>)-one
;
_chemical_name_common     ?
_chemical_formula_moiety     'C12 H12 N4 O3 S'
_chemical_formula_sum     'C12 H12 N4 O3 S'
_chemical_formula_iupac     'C12 H12 N4 O3 S'
_chemical_formula_weight     292.32
_chemical_melting_point     ?
_symmetry_cell_setting     monoclinic
_symmetry_space_group_name_H-M     'P 21/c'
_symmetry_space_group_name_Hall     '-P 2ybc'
loop_
    _symmetry_equiv_pos_as_xyz
    'x, y, z'
    '-x, y+1/2, -z+1/2'
    '-x, -y, -z'
    'x, -y-1/2, z-1/2'
_cell_length_a     13.679(3)
_cell_length_b     6.7990(10)
_cell_length_c     13.797(3)
_cell_angle_alpha     90.00
_cell_angle_beta     97.37(2)
_cell_angle_gamma     90.00
_cell_volume     1272.6(4)
_cell_formula_units_Z     4
_cell_measurement_reflns_used     2500
_cell_measurement_theta_min     1.50
_cell_measurement_theta_max     25.88
_cell_measurement_temperature     100(2)
_exptl_crystal_description     plate
_exptl_crystal_colour     yellow
_exptl_crystal_size_max     0.17
_exptl_crystal_size_mid     0.16
_exptl_crystal_size_min     0.05
_exptl_crystal_density_diffrn     1.526
_exptl_crystal_density_meas     ?
_exptl_crystal_density_method     'not measured'
_exptl_crystal_F_000     608
_exptl_absorpt_coefficient_mu     0.268
_exptl_absorpt_correction_type     numerical
_exptl_absorpt_process_details     '(X-SHAPE and X-RED32; Stoe & Cie, 2008)'
_exptl_absorpt_correction_T_min     0.19
_exptl_absorpt_correction_T_max     1.0
_exptl_special_details     ?
_diffrn_ambient_temperature     100(2)
_diffrn_radiation_type     MoK\a
_diffrn_radiation_wavelength     0.71073
_diffrn_radiation_source     'fine-focus sealed tube'
_diffrn_radiation_monochromator     graphite
_diffrn_measurement_device_type     'Stoe IPDS II'
_diffrn_measurement_method     '\w scans '
_diffrn_detector_area_resol_mean     ?
_diffrn_reflns_number     6252
_diffrn_reflns_av_R_equivalents     0.1683
_diffrn_reflns_av_sigmaI/netI     0.2733
_diffrn_reflns_theta_min     1.50
_diffrn_reflns_theta_max     25.88
_diffrn_reflns_theta_full     25.88
_diffrn_measured_fraction_theta_max     0.996
_diffrn_measured_fraction_theta_full     0.996
_diffrn_reflns_limit_h_min     -16
_diffrn_reflns_limit_h_max     16
_diffrn_reflns_limit_k_min     -8
_diffrn_reflns_limit_k_max     7
_diffrn_reflns_limit_l_min     -16
_diffrn_reflns_limit_l_max     16
_diffrn_standards_number     ?
_diffrn_standards_interval_count     ?
_diffrn_standards_interval_time     ?
_diffrn_standards_decay_%     0
_refine_special_details
;
Refinement of <i>F</i>^2^ against ALL reflections. The weighted <i>R</i>-factor
<i>wR</i> and goodness of fit <i>S</i> are based on <i>F</i>^2^, conventional
<i>R</i>-factors <i>R</i> are based on <i>F</i>, with <i>F</i> set to zero for
negative <i>F</i>^2^. The threshold expression of <i>F</i>^2^ >
2\s(<i>F</i>^2^) is used only for calculating <i>R</i>-factors(gt) <i>etc</i>.
and is not relevant to the choice of reflections for refinement.
<i>R</i>-factors based on <i>F</i>^2^ are statistically about twice as large
as those based on <i>F</i>, and <i>R</i>- factors based on ALL data will be
even larger.
;
_reflns_number_total     2466
_reflns_number_gt     781
_reflns_threshold_expression     I>2\s(I)
_refine_ls_structure_factor_coef     Fsqd
_refine_ls_matrix_type     full
_refine_ls_R_factor_all     0.1903
_refine_ls_R_factor_gt     0.0626
_refine_ls_wR_factor_gt     0.1187
_refine_ls_wR_factor_ref     0.1484
_refine_ls_goodness_of_fit_ref     0.687
_refine_ls_restrained_S_all     0.687
_refine_ls_number_reflns     2466
_refine_ls_number_parameters     184
_refine_ls_number_restraints     0
_refine_ls_hydrogen_treatment     constr
_refine_ls_weighting_scheme     calc
_refine_ls_weighting_details
                 'calc w=1/[\s^2^(Fo^2^)+(0.0454P)^2^] where P=(Fo^2^+2Fc^2^)/3'
_atom_sites_solution_hydrogens     geom
_atom_sites_solution_primary     direct
_atom_sites_solution_secondary     difmap
_refine_ls_shift/su_max     0.002
_refine_ls_shift/su_mean     0.000
_refine_diff_density_max     0.254
_refine_diff_density_min     -0.248
_refine_ls_extinction_method     none
_refine_ls_extinction_coef     ?
loop_
    _atom_type_symbol
    _atom_type_description
    _atom_type_scat_dispersion_real
    _atom_type_scat_dispersion_imag
    _atom_type_scat_source
    'C' 'C' 0.0033 0.0016
                         'International Tables Vol C Tables 4.2.6.8 and 6.1.1.4'
    'H' 'H' 0.0000 0.0000
                         'International Tables Vol C Tables 4.2.6.8 and 6.1.1.4'
    'N' 'N' 0.0061 0.0033
                         'International Tables Vol C Tables 4.2.6.8 and 6.1.1.4'
    'O' 'O' 0.0106 0.0060
                         'International Tables Vol C Tables 4.2.6.8 and 6.1.1.4'
    'S' 'S' 0.1246 0.1234
                         'International Tables Vol C Tables 4.2.6.8 and 6.1.1.4'
_computing_data_collection     'X-AREA (Stoe & Cie, 2008)'
_computing_cell_refinement     'X-AREA (Stoe & Cie, 2008)'
_computing_data_reduction     'X-RED32 (Stoe & Cie, 2008)'
_computing_structure_solution     'SIR92 (Altomare <i>et al.</i>, 1994)'
_computing_structure_refinement     'SHELXL97 (Sheldrick, 2008)'
_computing_molecular_graphics
                             'SHELXTL (Sheldrick, 2008) and PLATON (Spek, 2009)'
_computing_publication_material     'WinGX (Farrugia, 1999)'
loop_
    _atom_site_type_symbol
    _atom_site_label
    _atom_site_fract_x
    _atom_site_fract_y
    _atom_site_fract_z
    _atom_site_U_iso_or_equiv
    _atom_site_adp_type
    _atom_site_calc_flag
    _atom_site_refinement_flags
    _atom_site_occupancy
    _atom_site_symmetry_multiplicity
    _atom_site_disorder_assembly
    _atom_site_disorder_group
    S S1 0.63854(13) 0.3469(2) 0.97729(12) 0.0493(5) Uani d . 1 1 . .
    O O1 0.4940(3) -0.2444(6) 0.8000(3) 0.0543(12) Uani d . 1 1 . .
    O O2 0.8173(3) -0.1839(6) 1.0066(3) 0.0502(11) Uani d . 1 1 . .
    H H2 0.7563 -0.1360 0.9959 0.062(6) Uiso d R 1 1 . .
    O O3 1.0050(3) -0.2641(5) 1.0104(3) 0.0533(11) Uani d . 1 1 . .
    N N1 0.5557(4) 0.0250(6) 0.8869(3) 0.0424(12) Uani d . 1 1 . .
    N N2 0.6523(4) -0.0561(6) 0.9024(4) 0.0448(13) Uani d . 1 1 . .
    N N3 0.3669(4) 0.1720(7) 0.8798(3) 0.0466(13) Uani d . 1 1 . .
    N N4 0.4513(4) 0.2673(6) 0.9210(3) 0.0425(13) Uani d . 1 1 . .
    H H1 0.4422 0.3832 0.9467 0.062(6) Uiso calc R 1 1 . .
    C C1 0.5420(5) 0.2093(8) 0.9268(4) 0.0450(16) Uani d . 1 1 . .
    C C2 0.4779(5) -0.0841(8) 0.8374(4) 0.0417(15) Uani d . 1 1 . .
    C C3 0.3819(4) 0.0048(8) 0.8378(4) 0.0451(16) Uani d . 1 1 . .
    C C4 0.2920(5) -0.1023(8) 0.7908(4) 0.0570(19) Uani d . 1 1 . .
    H H41 0.2328 -0.0300 0.8028 0.062(6) Uiso calc R 1 1 . .
    H H42 0.2905 -0.2346 0.8188 0.062(6) Uiso calc R 1 1 . .
    H H43 0.2943 -0.1121 0.7203 0.062(6) Uiso calc R 1 1 . .
    C C5 0.6952(5) -0.0721(8) 0.8260(5) 0.0473(17) Uani d . 1 1 . .
    H H51 0.6594 -0.0394 0.7645 0.062(6) Uiso calc R 1 1 . .
    C C6 0.7947(5) -0.1371(9) 0.8290(5) 0.0478(16) Uani d . 1 1 . .
    C C7 0.8550(5) -0.1852(9) 0.9182(5) 0.0504(17) Uani d . 1 1 . .
    C C8 0.9545(5) -0.2297(8) 0.9195(5) 0.0491(17) Uani d . 1 1 . .
    C C9 0.9954(5) -0.2408(8) 0.8333(5) 0.0551(17) Uani d . 1 1 . .
    H H91 1.0629 -0.2745 0.8340 0.062(6) Uiso calc R 1 1 . .
    C C10 0.9358(5) -0.2017(8) 0.7439(5) 0.0462(16) Uani d . 1 1 . .
    H H101 0.9634 -0.2126 0.6844 0.062(6) Uiso calc R 1 1 . .
    C C11 0.8401(5) -0.1490(9) 0.7416(4) 0.0485(16) Uani d . 1 1 . .
    H H111 0.8024 -0.1194 0.6807 0.062(6) Uiso calc R 1 1 . .
    C C12 1.1069(4) -0.3021(9) 1.0169(5) 0.0521(17) Uani d . 1 1 . .
    H H121 1.1341 -0.3196 1.0856 0.062(6) Uiso calc R 1 1 . .
    H H122 1.1398 -0.1911 0.9893 0.062(6) Uiso calc R 1 1 . .
    H H123 1.1178 -0.4220 0.9803 0.062(6) Uiso calc R 1 1 . .
loop_
    _atom_site_aniso_label
    _atom_site_aniso_U_11
    _atom_site_aniso_U_22
    _atom_site_aniso_U_33
    _atom_site_aniso_U_12
    _atom_site_aniso_U_13
    _atom_site_aniso_U_23
    S1 0.0519(10) 0.0425(8) 0.0543(10) -0.0001(8) 0.0096(8) -0.0035(8)
    O1 0.066(3) 0.044(2) 0.052(3) 0.000(2) 0.008(2) -0.003(2)
    O2 0.042(3) 0.055(3) 0.055(3) 0.011(2) 0.011(2) 0.005(2)
    O3 0.047(3) 0.055(2) 0.057(3) 0.007(2) 0.003(2) 0.000(2)
    N1 0.045(3) 0.037(3) 0.045(3) 0.002(2) 0.007(3) 0.002(2)
    N2 0.042(3) 0.040(3) 0.054(3) 0.007(2) 0.014(3) 0.003(3)
    N3 0.056(3) 0.039(3) 0.045(3) 0.002(3) 0.008(3) 0.000(2)
    N4 0.040(3) 0.036(3) 0.052(3) -0.004(3) 0.008(3) -0.004(2)
    C1 0.042(4) 0.039(3) 0.054(4) -0.001(3) 0.008(3) 0.009(3)
    C2 0.053(4) 0.035(3) 0.040(4) 0.002(3) 0.019(3) -0.001(3)
    C3 0.050(4) 0.040(3) 0.046(4) 0.002(3) 0.010(3) 0.004(3)
    C4 0.084(5) 0.035(4) 0.051(4) 0.006(3) 0.004(4) -0.006(3)
    C5 0.047(4) 0.034(3) 0.061(5) 0.002(3) 0.003(4) 0.002(3)
    C6 0.045(4) 0.038(3) 0.061(4) -0.007(3) 0.007(4) 0.004(3)
    C7 0.057(5) 0.043(4) 0.053(4) -0.004(3) 0.013(4) -0.002(3)
    C8 0.044(4) 0.036(3) 0.067(5) 0.002(3) 0.006(4) 0.000(3)
    C9 0.059(5) 0.045(3) 0.064(5) -0.004(3) 0.018(4) 0.002(3)
    C10 0.047(4) 0.043(4) 0.054(4) -0.007(3) 0.025(4) 0.004(3)
    C11 0.051(4) 0.047(3) 0.047(4) -0.004(3) 0.009(3) -0.005(3)
    C12 0.033(4) 0.055(4) 0.070(4) 0.004(3) 0.015(3) 0.008(3)
_geom_special_details
;
All s.u.'s (except the s.u. in the dihedral angle between two l.s. planes) are
estimated using the full covariance matrix. The cell s.u.'s are taken into
account individually in the estimation of s.u.'s in distances, angles and
torsion angles; correlations between s.u.'s in cell parameters are only used
when they are defined by crystal symmetry. An approximate (isotropic)
treatment of cell s.u.'s is used for estimating s.u.'s involving l.s. planes.
;
loop_
    _geom_bond_atom_site_label_1
    _geom_bond_atom_site_label_2
    _geom_bond_site_symmetry_2
    _geom_bond_distance
    _geom_bond_publ_flag
    S1 C1 . 1.694(6) ?
    O1 C2 . 1.238(6) ?
    O2 C7 . 1.383(7) ?
    O2 H2 . 0.8900 ?
    O3 C8 . 1.372(7) ?
    O3 C12 . 1.409(7) ?
    N1 C1 . 1.391(7) ?
    N1 C2 . 1.401(7) ?
    N1 N2 . 1.422(6) ?
    N2 C5 . 1.275(7) ?
    N3 C3 . 1.303(7) ?
    N3 N4 . 1.381(6) ?
    N4 C1 . 1.295(7) ?
    N4 H1 . 0.8800 ?
    C2 C3 . 1.447(8) ?
    C3 C4 . 1.503(8) ?
    C4 H41 . 0.9800 ?
    C4 H42 . 0.9800 ?
    C4 H43 . 0.9800 ?
    C5 C6 . 1.427(8) ?
    C5 H51 . 0.9500 ?
    C6 C11 . 1.427(8) ?
    C6 C7 . 1.428(8) ?
    C7 C8 . 1.393(8) ?
    C8 C9 . 1.380(9) ?
    C9 C10 . 1.413(8) ?
    C9 H91 . 0.9500 ?
    C10 C11 . 1.354(8) ?
    C10 H101 . 0.9500 ?
    C11 H111 . 0.9500 ?
    C12 H121 . 0.9800 ?
    C12 H122 . 0.9800 ?
    C12 H123 . 0.9800 ?
loop_
    _geom_angle_atom_site_label_1
    _geom_angle_atom_site_label_2
    _geom_angle_atom_site_label_3
    _geom_angle_site_symmetry_1
    _geom_angle_site_symmetry_3
    _geom_angle
    _geom_angle_publ_flag
    C7 O2 H2 . . 107.6 ?
    C8 O3 C12 . . 117.9(5) ?
    C1 N1 C2 . . 122.5(5) ?
    C1 N1 N2 . . 117.3(5) ?
    C2 N1 N2 . . 120.1(4) ?
    C5 N2 N1 . . 115.2(5) ?
    C3 N3 N4 . . 114.9(5) ?
    C1 N4 N3 . . 128.8(5) ?
    C1 N4 H1 . . 115.6 ?
    N3 N4 H1 . . 115.6 ?
    N4 C1 N1 . . 115.2(5) ?
    N4 C1 S1 . . 123.2(5) ?
    N1 C1 S1 . . 121.6(5) ?
    O1 C2 N1 . . 120.3(5) ?
    O1 C2 C3 . . 125.5(6) ?
    N1 C2 C3 . . 114.2(5) ?
    N3 C3 C2 . . 124.1(5) ?
    N3 C3 C4 . . 116.6(5) ?
    C2 C3 C4 . . 119.2(5) ?
    C3 C4 H41 . . 109.5 ?
    C3 C4 H42 . . 109.5 ?
    H41 C4 H42 . . 109.5 ?
    C3 C4 H43 . . 109.5 ?
    H41 C4 H43 . . 109.5 ?
    H42 C4 H43 . . 109.5 ?
    N2 C5 C6 . . 122.8(6) ?
    N2 C5 H51 . . 118.6 ?
    C6 C5 H51 . . 118.6 ?
    C11 C6 C7 . . 116.7(6) ?
    C11 C6 C5 . . 120.6(6) ?
    C7 C6 C5 . . 122.6(6) ?
    O2 C7 C8 . . 117.6(6) ?
    O2 C7 C6 . . 121.3(6) ?
    C8 C7 C6 . . 121.1(6) ?
    O3 C8 C9 . . 124.5(6) ?
    O3 C8 C7 . . 115.2(6) ?
    C9 C8 C7 . . 120.3(6) ?
    C8 C9 C10 . . 119.4(6) ?
    C8 C9 H91 . . 120.3 ?
    C10 C9 H91 . . 120.3 ?
    C11 C10 C9 . . 121.2(6) ?
    C11 C10 H101 . . 119.4 ?
    C9 C10 H101 . . 119.4 ?
    C10 C11 C6 . . 121.3(6) ?
    C10 C11 H111 . . 119.4 ?
    C6 C11 H111 . . 119.4 ?
    O3 C12 H121 . . 109.5 ?
    O3 C12 H122 . . 109.5 ?
    H121 C12 H122 . . 109.5 ?
    O3 C12 H123 . . 109.5 ?
    H121 C12 H123 . . 109.5 ?
    H122 C12 H123 . . 109.5 ?
loop_
    _geom_hbond_atom_site_label_D
    _geom_hbond_atom_site_label_H
    _geom_hbond_atom_site_label_A
    _geom_hbond_site_symmetry_A
    _geom_hbond_distance_DH
    _geom_hbond_distance_HA
    _geom_hbond_distance_DA
    _geom_hbond_angle_DHA
    _geom_hbond_publ_flag
    N4 H1 S1 3_667 0.88 2.45 3.287(5) 160 yes
    O2 H2 N2 . 0.89 1.87 2.662(7) 146 yes
    O2 H2 N3 3_657 0.89 2.57 3.135(7) 122 yes
data_global
_journal_date_recd_electronic     2012-08-07
_journal_date_accepted     2012-08-24
_journal_name_full     'Acta Crystallographica, Section E'
_journal_year     2012
_journal_volume     68
_journal_issue      9
_journal_page_first     o2815
_journal_page_last     o2815
_journal_paper_category     QO
_journal_paper_doi     10.1107/S1600536812036756
_journal_coeditor_code     LH5515
_publ_contact_author_name     'Masoumeh Tabatabaee'
_publ_contact_author_address
;
Department of Chemistry, Yazd Branch, Islamic Azad University, Yazd, Iran
;
_publ_contact_author_email     'tabatabaee45@gmail.com'
_publ_contact_author_fax     '+983518223313'
_publ_contact_author_phone     '+983518117582'
_publ_section_title
;\
(<i>E</i>)-4-(2-Hydroxy-3-methoxybenzylideneamino)-6-methyl-3-sulfanylidene-3,\
4-dihydro-1,2,4-triazin-5(2<i>H</i>)-one
;
loop_
    _publ_author_name
    _publ_author_footnote
    _publ_author_address
    'Shirinkam, Bahareh' .
;
Department of Chemistry, Yazd Branch, Islamic Azad University, Yazd, Iran
;
    'Tabatabaee, Masoumeh' .
;
Department of Chemistry, Yazd Branch, Islamic Azad University, Yazd, Iran
;
    'Gassemzadeh, Mitra' .
;
Chemistry and Chemical Engineering Research Center of Iran, Tehran, Iran
;
    'Neumuller, Bernhard' .
;
Department of Chemistry, Marburg University, Marburg, Germany
;
