# Supplementary material for: (E)-4-(2-Hy­droxy-3-meth­oxy­benzyl­idene­amino)-6-methyl-3-sulfanyl­idene-3,4-dihydro-1,2,4-triazin-5(2H)-one
Source: Acta Crystallogr Sect E Struct Rep Online. 2012 Aug 31;68(Pt 9):o2815. doi: 10.1107/S1600536812036756 (PMC3435839; doi:10.1107/S1600536812036756)
Supplement: Supplementary file 2 [file e-68-o2815-Isup2.hkl]

#
# h,k,l, Fc-squared, Fo-squared, sigma(Fo-squared) and status flag
#
data_I
_shelx_title '    ga280.ins in P2(1)/c'
_shelx_refln_list_code          4
_shelx_F_calc_maximum      132.03
_exptl_crystal_F_000       608.00
_reflns_d_resolution_high  0.8143
 
loop_
 _symmetry_equiv_pos_as_xyz
 'x, y, z'
 '-x, y+1/2, -z+1/2'
 '-x, -y, -z'
 'x, -y-1/2, z-1/2'
 
_cell_length_a    13.6790
_cell_length_b     6.7990
_cell_length_c    13.7970
_cell_angle_alpha  90.000
_cell_angle_beta   97.370
_cell_angle_gamma  90.000
 
_shelx_F_squared_multiplier     1.000
 
loop_
 _refln_index_h
 _refln_index_k
 _refln_index_l
 _refln_F_squared_calc
 _refln_F_squared_meas
 _refln_F_squared_sigma
 _refln_observed_status
   1   0   0     3882.03     5252.31    315.30 o
   2   0   0     6671.20     3669.76   1215.46 o
   3   0   0      558.73      525.69     91.90 o
   4   0   0      322.27      370.78     78.58 o
   5   0   0      507.14      595.65     80.71 o
   6   0   0     8278.83     8241.00    811.17 o
   7   0   0      637.57      484.53     66.07 o
   8   0   0      261.79      275.43     64.83 o
   9   0   0       37.24        8.08     61.43 o
  10   0   0      258.48      191.62     54.71 o
  11   0   0     1624.34     1459.53     81.71 o
  12   0   0      317.12      300.50     72.74 o
  13   0   0       22.14        5.09     62.64 o
  14   0   0      148.00      231.24    155.36 o
  15   0   0       50.47      153.02    290.49 o
  16   0   0       56.33       53.66    293.51 o
   1   1   0     2146.81     1841.81    175.89 o
   2   1   0     5706.83     4939.64    106.71 o
   3   1   0       26.48       13.01     53.65 o
   4   1   0     1055.89      925.24     58.02 o
   5   1   0       22.03       31.95     51.63 o
   6   1   0     1207.53     1171.17    146.49 o
   7   1   0     1367.12     1427.56     67.78 o
   8   1   0      773.70      808.27     83.05 o
   9   1   0      424.08      455.07     48.92 o
  10   1   0        4.05       14.53     37.66 o
  11   1   0      213.60      236.26     53.98 o
  12   1   0       91.76       40.40     41.31 o
  13   1   0       12.66       -0.88     48.60 o
  14   1   0        6.57       15.15     60.31 o
  15   1   0       45.03      -27.36    149.03 o
  16   1   0       39.93       93.27    210.82 o
   0   2   0    17432.50    16225.61    136.18 o
   1   2   0     5605.86     5088.57    142.15 o
   2   2   0     7424.97     7441.93    321.54 o
   3   2   0      441.67      377.71     74.94 o
   4   2   0     1141.85     1072.64     43.28 o
   5   2   0      299.18      379.47     50.70 o
   6   2   0     1277.26     1145.34    180.37 o
   7   2   0        3.57       17.21     54.85 o
   8   2   0      240.30      176.82     41.61 o
   9   2   0        0.58        4.91     44.40 o
  10   2   0        0.01       15.88     44.13 o
  11   2   0      181.53      161.35     51.26 o
  12   2   0        0.28       12.32     47.30 o
  13   2   0        0.04      -17.34     55.23 o
  14   2   0       10.07       87.03    111.86 o
  15   2   0        4.63        6.13     87.31 o
  16   2   0       20.03       66.04    139.37 o
   1   3   0        0.06       24.73     51.61 o
   2   3   0        0.45       14.16     50.34 o
   3   3   0      473.08      449.72     35.75 o
   4   3   0       34.03       10.17     31.46 o
   5   3   0      657.51      813.83     83.99 o
   6   3   0        1.43       25.84     34.24 o
   7   3   0       79.66       56.09     36.50 o
   8   3   0       42.12       47.21     41.94 o
   9   3   0       46.05      100.26     57.34 o
  10   3   0       73.94       57.03     42.51 o
  11   3   0       14.47       37.82     51.47 o
  12   3   0        0.09       -5.45     51.60 o
  13   3   0       60.31       86.03     90.21 o
  14   3   0        1.19       27.19    118.80 o
  15   3   0       15.83       87.61    111.20 o
   0   4   0      368.00      491.24     67.19 o
   1   4   0       48.44       82.77     38.02 o
   2   4   0     4908.00     4601.28    138.34 o
   3   4   0       16.30        5.60     31.59 o
   4   4   0     1591.32     1513.41     87.25 o
   5   4   0        0.23       22.41     38.48 o
   6   4   0       18.85        8.50     33.92 o
   7   4   0      344.97      315.76     49.95 o
   8   4   0        1.05       -3.19     29.35 o
   9   4   0      116.23       90.06     37.73 o
  10   4   0       13.61       11.47     49.14 o
  11   4   0        8.20       24.46     79.17 o
  12   4   0        9.78       20.27     84.74 o
  13   4   0       20.30       17.86     99.83 o
  14   4   0       34.29       71.53    103.22 o
   1   5   0       62.71       57.43     31.82 o
   2   5   0     1075.04     1049.66     39.49 o
   3   5   0      114.63      154.75     42.07 o
   4   5   0      962.41     1091.19     80.09 o
   5   5   0      130.44      134.97     32.15 o
   6   5   0      171.84      156.47     44.65 o
   7   5   0       15.40       18.21     35.66 o
   8   5   0       73.67       55.84     35.02 o
   9   5   0      105.02       54.32     42.55 o
  10   5   0        0.41        6.31     46.61 o
  11   5   0        9.21       45.61     61.01 o
  12   5   0       43.59      104.60     93.50 o
  13   5   0       63.53      158.01    133.14 o
   0   6   0       19.84       20.12     57.51 o
   1   6   0       12.96       23.61     36.05 o
   2   6   0      433.16      401.03     33.40 o
   3   6   0        0.08       28.14     35.98 o
   4   6   0     1620.25     1522.40    128.06 o
   5   6   0      333.96      309.61     44.91 o
   6   6   0       13.02        8.19     37.16 o
   7   6   0      176.10      192.11     45.51 o
   8   6   0       28.23       20.81     44.48 o
   9   6   0       27.73       44.97     41.48 o
  10   6   0      113.74      113.03     52.21 o
  11   6   0       87.23       74.04     60.00 o
   1   7   0       30.02       51.20     31.42 o
   2   7   0       16.81       38.51     32.61 o
   3   7   0       35.53       34.36     42.28 o
   4   7   0        7.92      -13.15     46.18 o
   5   7   0       66.70       45.77     38.64 o
   6   7   0        0.03       -5.79     46.61 o
   7   7   0        1.74       21.81     47.79 o
   8   7   0       26.68       -3.04     53.03 o
   9   7   0        0.85      -57.25    112.84 o
   0   8   0        1.69        5.84     55.03 o
   1   8   0        1.49       27.11     47.57 o
   2   8   0       39.04       23.16     42.54 o
   3   8   0        0.66       18.94     43.73 o
   4   8   0       70.79       64.26     56.28 o
 -16   1   1        5.51      121.93    224.96 o
 -15   1   1       13.32      -37.21    154.13 o
 -14   1   1        5.27       49.55    112.09 o
 -13   1   1        1.25       28.58     91.31 o
 -12   1   1        6.23       18.53     94.13 o
 -11   1   1      236.10      223.27     52.59 o
 -10   1   1      141.14      119.98     49.53 o
  -9   1   1      108.79       86.42     38.98 o
  -8   1   1      491.09      453.49     73.57 o
  -7   1   1     1003.28      887.63     65.70 o
  -6   1   1        5.76        4.73     41.99 o
  -5   1   1       22.06       58.12     58.59 o
  -4   1   1       12.05       19.45     53.73 o
  -3   1   1      310.90      145.91     72.06 o
  -2   1   1      519.75      353.42     61.45 o
  -1   1   1      143.64      143.59     89.54 o
   0   1   1     4180.02     3879.72     85.11 o
   1   1   1     2675.85     2254.67    128.69 o
   2   1   1     1159.86      970.00    132.42 o
   3   1   1      463.51      417.72     47.20 o
   4   1   1      571.40      568.69     52.85 o
   5   1   1        1.51       23.94     45.00 o
   6   1   1      247.05      304.90     43.55 o
   7   1   1      234.57      230.84     36.29 o
   8   1   1      218.65      202.77     40.88 o
   9   1   1       73.03       65.54     35.65 o
  10   1   1      147.91      140.74     42.80 o
  11   1   1       70.31       98.37     46.41 o
  12   1   1       10.23       20.19     46.84 o
  13   1   1       35.64       38.03     50.93 o
  14   1   1       21.15       26.67     52.96 o
  15   1   1        9.05       25.12     55.08 o
  16   1   1        3.85       45.16     84.47 o
 -16   2   1       44.36       58.72    120.66 o
 -15   2   1        5.63       56.76    110.81 o
 -14   2   1       13.64       42.97    109.93 o
 -13   2   1      125.40      102.90     75.70 o
 -12   2   1      310.16      371.58     97.53 o
 -11   2   1        7.60       28.66    103.14 o
 -10   2   1      208.87      347.61     89.99 o
  -9   2   1      543.05      797.61    244.48 o
  -8   2   1        5.50       14.98     60.79 o
  -7   2   1       53.00       81.56     52.12 o
  -6   2   1      735.36      708.26     99.67 o
  -5   2   1     2805.17     2676.56    315.85 o
  -4   2   1      117.49       69.62     50.27 o
  -3   2   1      671.03      666.58     74.06 o
  -2   2   1      126.14      124.42     46.86 o
  -1   2   1     5464.27     5471.37    256.56 o
   0   2   1     8612.23     8397.03    106.39 o
   1   2   1     9020.83     8885.56     85.39 o
   2   2   1     1788.78     1801.82     69.75 o
   3   2   1       91.77       84.64     51.18 o
   4   2   1      870.63      905.82     53.84 o
   5   2   1     6676.48     7595.84    314.60 o
   6   2   1     4363.12     4353.67    222.81 o
   7   2   1       42.63       40.65     51.92 o
   8   2   1      486.34      591.14     61.29 o
   9   2   1       79.05      119.35     51.93 o
  10   2   1       62.50       59.55     51.74 o
  11   2   1       15.15       24.30     46.35 o
  12   2   1      189.50      171.16     43.98 o
  13   2   1       39.52       40.62     48.45 o
  14   2   1       35.41       61.66     49.36 o
  15   2   1        8.39      -40.73     71.56 o
 -15   3   1       46.66       35.55    105.55 o
 -14   3   1       57.83       13.65    115.99 o
 -13   3   1        9.32        2.82    108.53 o
 -12   3   1       39.88       26.86     81.72 o
 -11   3   1      170.41      342.06    102.14 o
 -10   3   1       31.22       69.64     68.29 o
  -9   3   1      346.36      507.85     95.62 o
  -8   3   1      132.04       75.29     52.62 o
  -7   3   1      358.70      343.76     45.26 o
  -6   3   1      214.17      252.19     48.36 o
  -5   3   1      132.94      129.99     43.15 o
  -4   3   1      161.53      113.25     51.53 o
  -3   3   1     1792.23     1655.85     47.57 o
  -2   3   1      475.31      508.08     47.11 o
  -1   3   1     1839.23     1785.90    191.02 o
   0   3   1      518.15      495.27     34.44 o
   1   3   1      679.53      671.42     41.81 o
   2   3   1     3147.90     3248.65    113.80 o
   3   3   1     2655.28     2394.91    541.02 o
   4   3   1     1646.10     1628.35     66.63 o
   5   3   1        3.19       22.27     43.18 o
   6   3   1       16.01       46.86     42.51 o
   7   3   1       94.17      112.38     40.09 o
   8   3   1      757.72      703.88    151.63 o
   9   3   1      131.33      154.54     41.49 o
  10   3   1      108.05      105.07     46.64 o
  11   3   1      149.60      108.32     49.90 o
  12   3   1      144.84      106.90     52.62 o
  13   3   1        2.16      -12.90     51.57 o
  14   3   1       36.72       12.49     53.95 o
  15   3   1       52.06       61.82    117.22 o
 -14   4   1        4.46       80.97    138.62 o
 -13   4   1        7.21       75.20    118.67 o
 -12   4   1       33.67       39.98     84.00 o
 -11   4   1       26.73      -49.06     77.96 o
 -10   4   1        9.27       12.08     69.79 o
  -9   4   1      119.25       96.80     52.27 o
  -8   4   1        8.18       24.06     41.52 o
  -7   4   1       50.89       15.19     42.44 o
  -6   4   1      673.10      642.09     50.51 o
  -5   4   1      961.70     1061.84     91.24 o
  -4   4   1       10.73       25.21     37.85 o
  -3   4   1      961.42      980.68     77.61 o
  -2   4   1       21.22       14.59     34.19 o
  -1   4   1        8.17      -10.69     33.86 o
   0   4   1        0.90      -13.12     40.16 o
   1   4   1     3040.16     2962.49     44.21 o
   2   4   1      512.51      523.31     35.05 o
   3   4   1        4.74       36.03     32.20 o
   4   4   1       73.28       72.81     29.28 o
   5   4   1       80.87       63.55     44.11 o
   6   4   1       84.04      100.80     40.16 o
   7   4   1        0.24       27.43     39.80 o
   8   4   1       12.90       18.83     40.41 o
   9   4   1       21.26       21.31     40.15 o
  10   4   1      198.79      176.61     38.62 o
  11   4   1        2.14       17.51     49.63 o
  12   4   1      109.29      108.01     54.38 o
  13   4   1        6.84       16.06     67.81 o
  14   4   1        4.48      181.04    147.18 o
 -13   5   1        0.30       72.61    131.83 o
 -12   5   1       22.62       70.99    118.04 o
 -11   5   1       14.13      -45.17    113.41 o
 -10   5   1       82.18       70.17     57.78 o
  -9   5   1       24.44       18.02     40.55 o
  -8   5   1       29.76       34.13     37.75 o
  -7   5   1      151.50      122.21     43.11 o
  -6   5   1      104.05      134.70     65.85 o
  -5   5   1      824.91      829.43     50.77 o
  -4   5   1       12.97        7.99     43.18 o
  -3   5   1        2.96       25.67     37.10 o
  -2   5   1       46.32       34.43     36.77 o
  -1   5   1        5.08       15.07     37.40 o
   0   5   1       76.70      123.06     33.01 o
   1   5   1       12.06       27.67     37.33 o
   2   5   1       54.17       50.52     36.72 o
   3   5   1      295.38      306.59     30.17 o
   4   5   1       32.65        0.20     46.83 o
   5   5   1       45.41       30.94     35.62 o
   6   5   1      233.99      239.30     32.59 o
   7   5   1      110.58       92.20     33.76 o
   8   5   1       38.88       44.37     31.59 o
   9   5   1       79.57       49.84     43.64 o
  10   5   1       32.21       25.77     47.45 o
  11   5   1       19.21       56.89     69.44 o
  12   5   1        1.09        0.56     82.82 o
  13   5   1        5.25       35.94    111.17 o
 -11   6   1       32.30       50.11     90.56 o
 -10   6   1       26.70       24.63     50.39 o
  -9   6   1        7.39        8.53     45.94 o
  -8   6   1       42.08       10.11     47.66 o
  -7   6   1        0.80        8.71     42.02 o
  -6   6   1        0.69      -14.50     38.96 o
  -5   6   1        0.45      -21.97     43.77 o
  -4   6   1       94.27       91.82     33.95 o
  -3   6   1      137.17      158.67     59.22 o
  -2   6   1       52.71       51.32     32.17 o
  -1   6   1       33.44        1.21     42.20 o
   0   6   1        0.49        0.81     31.43 o
   1   6   1       68.19       86.66     35.01 o
   2   6   1      474.72      447.67     42.06 o
   3   6   1        7.78       -7.74     31.15 o
   4   6   1       87.83       82.57     39.22 o
   5   6   1      131.81       92.60     44.75 o
   6   6   1        4.51        3.05     48.04 o
   7   6   1       20.28       22.76     39.09 o
   8   6   1       57.12       83.67     44.68 o
   9   6   1       30.24       17.10     43.09 o
  10   6   1        1.73       18.95     47.92 o
  11   6   1        3.29       42.71     60.18 o
  -9   7   1        1.57       26.49     60.10 o
  -8   7   1       14.14        2.58     49.72 o
  -7   7   1      103.23       90.67     56.47 o
  -6   7   1      139.53      141.05     50.65 o
  -5   7   1        1.88        9.05     43.47 o
  -4   7   1       14.71       20.46     39.51 o
  -3   7   1      261.75      215.79     37.11 o
  -2   7   1       97.76       86.23     34.25 o
  -1   7   1       20.06       41.20     45.82 o
   0   7   1      141.89      108.23     42.44 o
   1   7   1      130.72       95.47     32.60 o
   2   7   1       39.79       53.25     39.02 o
   3   7   1        7.91        2.58     49.80 o
   4   7   1      259.77      214.85     48.15 o
   5   7   1        1.74       31.93     47.41 o
   6   7   1       19.83        7.80     58.38 o
   7   7   1       67.10       57.18     59.02 o
   8   7   1        3.54        4.64     60.27 o
  -4   8   1        9.90       47.60     44.28 o
  -3   8   1       55.59       24.08     52.75 o
  -2   8   1       36.00       26.73     50.94 o
  -1   8   1       22.96       18.53     43.46 o
   0   8   1       56.70       22.93     44.93 o
   1   8   1      131.51      110.81     39.57 o
   2   8   1      274.35      263.01     74.26 o
   3   8   1        0.15       12.91     51.85 o
   4   8   1       34.47       75.66     48.72 o
 -16   0   2        4.25       54.75    331.32 o
 -15   0   2       14.24       -3.23    301.37 o
 -14   0   2       11.00      -20.82    261.87 o
 -13   0   2      362.33      289.55    212.30 o
 -12   0   2        0.36       -6.11    136.75 o
 -11   0   2      769.29      688.83    126.32 o
 -10   0   2        0.07       -3.49     98.81 o
  -9   0   2     1268.27     1304.45    103.25 o
  -8   0   2      327.13      302.03     79.53 o
  -7   0   2      457.28      642.88     99.06 o
  -6   0   2      221.76      118.00     91.15 o
  -5   0   2     2250.99     1837.92    123.16 o
  -4   0   2     2967.60     2378.32    138.21 o
  -2   0   2     2365.49     2172.46    179.54 o
  -1   0   2     2358.45     1967.02    104.95 o
   0   0   2     3196.98     3419.52    139.05 o
   1   0   2      741.55      789.27     86.75 o
   2   0   2       10.77       20.81     86.67 o
   3   0   2      489.46      495.95    112.80 o
   4   0   2     5657.47     5275.44     90.10 o
   5   0   2     3555.12     3545.90   1140.74 o
   6   0   2      306.30      349.89     78.70 o
   7   0   2      533.52      579.77     92.83 o
   8   0   2      516.75      489.05     63.00 o
   9   0   2     1019.18     1069.37     69.07 o
  10   0   2     1590.66     1276.80    189.56 o
  11   0   2     1800.27     2152.98    175.75 o
  12   0   2      233.98      236.56     68.44 o
  13   0   2        0.44        9.73     76.93 o
  14   0   2        0.25      -35.41     61.61 o
  15   0   2       37.33       46.82     78.58 o
  16   0   2        2.21       38.50     90.56 o
 -16   1   2       18.36      130.59    250.11 o
 -15   1   2       72.93       84.44    162.05 o
 -14   1   2      139.78       81.34    112.56 o
 -13   1   2      173.32      190.21    100.93 o
 -12   1   2      275.10      385.49     99.28 o
 -11   1   2      571.80      485.12     92.13 o
 -10   1   2      288.62      327.85     87.63 o
  -9   1   2        8.13      -18.51     75.87 o
  -8   1   2      167.09      156.49     83.90 o
  -7   1   2      414.55      528.43     92.04 o
  -6   1   2     2344.49     1838.94     82.69 o
  -5   1   2     1882.34     1363.80     82.79 o
  -4   1   2     6325.91     6414.75    124.96 o
  -3   1   2     2120.58     1284.52    411.44 o
  -2   1   2      106.36      122.76     96.21 o
  -1   1   2     7813.09     8082.74    133.86 o
   0   1   2      371.48      422.12     81.86 o
   1   1   2      960.42      973.55     64.92 o
   2   1   2        6.15       40.93     45.01 o
   3   1   2     2107.75     2083.65    205.55 o
   4   1   2       35.76       97.09     45.10 o
   5   1   2      115.58       90.49     45.26 o
   6   1   2        0.63      -31.08     41.24 o
   7   1   2      370.93      329.67     39.78 o
   8   1   2      320.36      325.49     45.42 o
   9   1   2      818.00      817.40     57.78 o
  10   1   2      255.24      275.03     48.68 o
  11   1   2      413.95      373.49     51.43 o
  12   1   2        0.02        3.70     45.89 o
  13   1   2        4.52        3.89     48.25 o
  14   1   2        7.17       27.02     51.71 o
  15   1   2        4.80        7.80     56.38 o
  16   1   2        1.27       30.31     58.91 o
 -16   2   2        0.77       16.73    123.35 o
 -15   2   2        5.27       28.15    104.95 o
 -14   2   2       93.90        7.22    102.62 o
 -13   2   2       47.82       35.78     99.34 o
 -12   2   2      376.34      457.96    104.09 o
 -11   2   2      865.50      944.18    110.85 o
 -10   2   2        3.05      -69.18     88.51 o
  -9   2   2      490.90      609.25     92.13 o
  -8   2   2      383.81      493.57     89.44 o
  -7   2   2       17.44       11.93     65.81 o
  -6   2   2      782.00     1027.66     95.10 o
  -5   2   2      450.72      355.53     55.91 o
  -4   2   2      104.81      137.90     62.83 o
  -3   2   2      237.30      266.32     55.99 o
  -2   2   2     1087.29     1061.25     79.46 o
  -1   2   2        0.17       21.41     47.03 o
   0   2   2     4110.12     3844.52     85.52 o
   1   2   2      268.97      262.69     59.28 o
   2   2   2     2063.83     1887.37    187.06 o
   3   2   2      310.84      303.35     43.28 o
   4   2   2      431.02      461.44     37.55 o
   5   2   2      829.42      765.62     87.98 o
   6   2   2       40.06       61.74     38.25 o
   7   2   2      655.59      610.67     78.73 o
   8   2   2      102.55      141.48     37.99 o
   9   2   2       53.71       78.67     48.82 o
  10   2   2        9.72        5.85     47.34 o
  11   2   2       47.86       49.56     40.63 o
  12   2   2        3.32        8.36     50.44 o
  13   2   2        1.05       26.03     54.24 o
  14   2   2        3.24        7.36     50.83 o
  15   2   2        4.08       25.03     63.76 o
 -15   3   2        0.04       17.29    114.26 o
 -14   3   2        2.07       53.17     81.95 o
 -13   3   2        0.75       35.18    102.33 o
 -12   3   2       38.64       10.00    114.93 o
 -11   3   2       22.92        1.16     72.33 o
 -10   3   2       19.30       58.51     94.35 o
  -9   3   2      106.16      104.55     68.14 o
  -8   3   2      129.28      111.97     63.51 o
  -7   3   2       14.44       45.61     59.36 o
  -6   3   2      107.95      100.12     46.01 o
  -5   3   2      653.77      480.04    145.18 o
  -4   3   2      442.35      481.14     48.26 o
  -3   3   2        4.89      -10.17     44.72 o
  -2   3   2      567.26      546.79     75.26 o
  -1   3   2      559.34      561.74     46.57 o
   0   3   2      361.86      367.71     49.09 o
   1   3   2     1612.25     1631.44    107.39 o
   2   3   2      248.43      412.87    160.53 o
   3   3   2        0.71      -28.26     54.32 o
   4   3   2      141.01      162.63     39.39 o
   5   3   2        3.69       29.52     44.41 o
   6   3   2       35.50       29.86     37.75 o
   7   3   2       63.09       39.32     40.75 o
   8   3   2       70.56       92.72     37.37 o
   9   3   2      113.41       94.12     52.81 o
  10   3   2        1.74       49.21     52.21 o
  11   3   2       67.63       69.71     51.12 o
  12   3   2       32.03       36.52     53.94 o
  13   3   2       61.38       23.17     52.82 o
  14   3   2        8.32        6.09     65.90 o
  15   3   2       16.37       29.51     67.44 o
 -14   4   2       44.24      -12.59     96.49 o
 -13   4   2       51.42       42.78    125.40 o
 -12   4   2        0.00       -4.77    106.65 o
 -11   4   2       33.48       -8.53     78.87 o
 -10   4   2       81.74      137.38     90.99 o
  -9   4   2      161.37      221.86     95.12 o
  -8   4   2      174.96      201.16     58.83 o
  -7   4   2     1366.30     1298.94     54.12 o
  -6   4   2      181.82      171.69     44.08 o
  -5   4   2      149.90      221.55     44.12 o
  -4   4   2      750.95      828.21     52.84 o
  -3   4   2       44.12       62.32     50.43 o
  -2   4   2       15.47       27.21     47.87 o
  -1   4   2      353.93      369.81     47.26 o
   0   4   2        0.27       -7.70     33.54 o
   1   4   2      911.89      972.31     42.20 o
   2   4   2       29.63       35.67     42.43 o
   3   4   2      250.25      276.00     56.18 o
   4   4   2      235.28      241.43     51.94 o
   5   4   2       83.76       74.80     40.09 o
   6   4   2       31.63       -4.84     35.15 o
   7   4   2      341.74      468.60     75.25 o
   8   4   2      450.24      445.28     55.02 o
   9   4   2       53.25       43.30     49.26 o
  10   4   2        2.26       -2.46     41.80 o
  11   4   2        3.36       34.01     57.09 o
  12   4   2        4.24      -10.84     62.32 o
  13   4   2        4.65       15.68     61.98 o
  14   4   2       10.48       76.82     63.54 o
 -13   5   2       12.92       -8.42    106.26 o
 -12   5   2        1.14       36.97     92.85 o
 -11   5   2        6.73      -83.93     83.93 o
 -10   5   2       75.17       69.38     75.03 o
  -9   5   2      429.18      456.25     79.68 o
  -8   5   2      711.69      692.52     48.26 o
  -7   5   2      204.01      144.82     80.73 o
  -6   5   2        9.87       27.88     50.88 o
  -5   5   2       84.79      127.12     53.90 o
  -4   5   2       40.27       45.49     36.09 o
  -3   5   2      141.89      163.47     45.66 o
  -2   5   2      338.50      372.30     35.54 o
  -1   5   2      420.33      469.09     41.99 o
   0   5   2      347.51      331.18     39.26 o
   1   5   2      206.42      208.93     29.55 o
   2   5   2      231.39      249.12     32.49 o
   3   5   2     1345.69     1391.65     90.41 o
   4   5   2       20.43       27.39     29.64 o
   5   5   2      351.77      314.71     34.21 o
   6   5   2      832.70      797.46     87.56 o
   7   5   2      189.80      171.98     34.78 o
   8   5   2        0.11       13.63     32.95 o
   9   5   2       35.79       69.77     38.79 o
  10   5   2       54.60       94.01     41.50 o
  11   5   2       14.77       20.23     45.86 o
  12   5   2       51.11       87.39     61.24 o
 -11   6   2        7.71      -61.22     85.22 o
 -10   6   2        0.05      -35.02     59.63 o
  -9   6   2        2.49       10.47     45.44 o
  -8   6   2        0.25      -11.88     50.25 o
  -7   6   2       14.59       75.56     55.22 o
  -6   6   2       11.35      -17.53     41.40 o
  -5   6   2        0.61       -3.59     40.94 o
  -4   6   2      412.08      340.81     77.15 o
  -3   6   2       30.11       53.65     34.44 o
  -2   6   2        4.55       22.00     37.64 o
  -1   6   2      273.03      263.50     39.69 o
   0   6   2      317.55      326.31     56.51 o
   1   6   2      187.10      205.58     39.77 o
   2   6   2      108.78      119.45     35.13 o
   3   6   2        8.32        3.68     43.81 o
   4   6   2       37.53       23.10     44.38 o
   5   6   2      203.35      207.35     53.25 o
   6   6   2      468.06      461.19     57.64 o
   7   6   2      204.11      219.36     54.79 o
   8   6   2      124.25      102.21     51.42 o
   9   6   2       23.58       10.60     44.44 o
  10   6   2        2.39       69.12     55.44 o
  11   6   2       19.25       31.14     60.72 o
  -9   7   2       17.32       57.29     60.20 o
  -8   7   2       35.13       50.73     68.25 o
  -7   7   2        3.30       -3.25     41.88 o
  -6   7   2        9.83        1.98     47.08 o
  -5   7   2        1.93       15.17     51.35 o
  -4   7   2        1.37       11.48     41.08 o
  -3   7   2        9.90       21.23     48.44 o
  -2   7   2      179.12      226.29     59.24 o
  -1   7   2       97.14       43.24     48.88 o
   0   7   2      140.32      108.77     35.06 o
   1   7   2        0.01      -36.22     37.48 o
   2   7   2        0.65        3.55     42.96 o
   3   7   2       84.98       45.99     50.37 o
   4   7   2       86.10       71.00     40.24 o
   5   7   2       18.05        6.02     41.61 o
   6   7   2        4.34      -10.42     46.81 o
   7   7   2       15.62       69.42     57.78 o
   8   7   2        2.49       13.27     59.72 o
  -4   8   2        0.20       39.81     40.95 o
  -3   8   2       28.27       35.09     46.89 o
  -2   8   2       37.28       32.67     43.71 o
  -1   8   2        8.01       25.57     53.50 o
   0   8   2       13.99       30.40     46.77 o
   1   8   2       14.07       26.98     47.30 o
   2   8   2        0.00       30.16     45.33 o
   3   8   2       54.45       61.79     42.93 o
   4   8   2        6.24      -16.00     86.15 o
 -16   1   3        2.96        2.68    250.55 o
 -15   1   3       21.49      119.34    144.60 o
 -14   1   3       52.77       86.36    112.61 o
 -13   1   3       28.17       26.90     92.06 o
 -12   1   3      329.13      208.95     82.07 o
 -11   1   3      189.86      100.03     66.99 o
 -10   1   3       94.57       50.37     66.91 o
  -9   1   3       31.15       28.35     82.64 o
  -8   1   3      451.99      280.25     65.69 o
  -7   1   3      973.54     1132.76     93.31 o
  -6   1   3     1268.31     1010.51     77.60 o
  -5   1   3      766.44      578.93    174.99 o
  -4   1   3      177.27      196.56     99.61 o
  -3   1   3     1422.06     1417.62    108.18 o
  -2   1   3      639.06      672.90     80.73 o
  -1   1   3     5712.45     6451.92    166.39 o
   0   1   3    12689.47    13435.28    443.73 o
   1   1   3     3161.03     3473.58     74.80 o
   2   1   3      397.58      397.20     55.51 o
   3   1   3     1757.36     1878.46     62.55 o
   4   1   3      642.02      640.91     51.93 o
   5   1   3      250.95      265.47     39.64 o
   6   1   3      198.03      170.23     37.97 o
   7   1   3       20.23       33.46     40.57 o
   8   1   3       84.66      115.67     43.98 o
   9   1   3       13.70       -4.47     47.61 o
  10   1   3       81.81      103.62     48.61 o
  11   1   3       23.44       26.79     47.73 o
  12   1   3       75.85      142.04     52.71 o
  13   1   3        0.34       30.37     45.76 o
  14   1   3       19.75       41.95     48.13 o
  15   1   3       24.74       77.21     61.31 o
 -16   2   3       55.76       80.00    105.58 o
 -15   2   3        3.83       18.85     95.31 o
 -14   2   3        6.83       57.33     97.99 o
 -13   2   3       67.94        4.37     68.83 o
 -12   2   3      157.50      131.85     91.70 o
 -11   2   3        5.72        6.15    103.85 o
 -10   2   3      132.84       82.04     84.92 o
  -9   2   3       58.04       49.04     65.48 o
  -8   2   3      686.15     1022.73    100.46 o
  -7   2   3      137.39      128.75     93.80 o
  -6   2   3       12.29       28.12     64.55 o
  -5   2   3      451.41      322.50     60.61 o
  -4   2   3      209.37      244.65     68.52 o
  -3   2   3      100.37       97.61     57.72 o
  -2   2   3      140.44      144.73     60.46 o
  -1   2   3     1021.66     1074.24     75.97 o
   0   2   3      114.92      172.27     59.17 o
   1   2   3      675.89      668.18     57.49 o
   2   2   3        4.38       16.70     39.21 o
   3   2   3     1140.55     1175.35     54.63 o
   4   2   3      384.13      409.87     49.74 o
   5   2   3      125.49      113.80     37.37 o
   6   2   3      106.97       79.60     31.97 o
   7   2   3       82.61       91.35     44.16 o
   8   2   3       34.45       57.72     40.13 o
   9   2   3      578.84      543.81     41.53 o
  10   2   3      455.41      568.69     61.71 o
  11   2   3        5.26       -5.52     40.58 o
  12   2   3       90.28      126.44     57.22 o
  13   2   3       33.19       65.72     57.70 o
  14   2   3        9.39        2.04     51.83 o
  15   2   3        0.06       -6.49     51.05 o
 -15   3   3        5.99       52.81     79.34 o
 -14   3   3      161.81      123.02     84.64 o
 -13   3   3       92.76      148.23    100.44 o
 -12   3   3        1.55       16.78    111.18 o
 -11   3   3        4.83       56.16    102.62 o
 -10   3   3      134.18      140.63     69.32 o
  -9   3   3      239.96      167.64     68.32 o
  -8   3   3      233.57      159.12     69.54 o
  -7   3   3      642.73      858.10    225.01 o
  -6   3   3      916.56     1204.04    119.95 o
  -5   3   3      484.98      439.13     57.48 o
  -4   3   3       98.99       75.63     39.20 o
  -3   3   3     2730.56     3144.28     76.48 o
  -2   3   3      218.09      244.94     51.41 o
  -1   3   3      329.17      386.36     46.09 o
   0   3   3      376.32      422.90     53.67 o
   1   3   3     1066.29     1022.48    102.14 o
   2   3   3      243.94      234.74     48.00 o
   3   3   3      315.37      272.47     38.74 o
   4   3   3      499.94      526.56     47.19 o
   5   3   3      336.84      346.41     50.91 o
   6   3   3      166.91      163.13     32.90 o
   7   3   3      308.33      249.08     49.48 o
   8   3   3      995.26     1130.53    191.93 o
   9   3   3       30.66       29.63     46.96 o
  10   3   3       22.46      -22.97     55.77 o
  11   3   3      228.05      150.50     46.77 o
  12   3   3      157.97      215.48     52.67 o
  13   3   3        1.79       36.76     65.63 o
  14   3   3       55.11       58.46     54.15 o
 -14   4   3        5.72      -54.31    129.73 o
 -13   4   3        0.04      -59.31     85.52 o
 -12   4   3      165.08      276.92    119.35 o
 -11   4   3        5.78       26.57     80.20 o
 -10   4   3       30.86       10.25     98.31 o
  -9   4   3       44.51       68.99     88.10 o
  -8   4   3       19.28       26.98     46.95 o
  -7   4   3      291.17      291.08     65.41 o
  -6   4   3      211.18      258.29     60.26 o
  -5   4   3      453.09      443.62     70.44 o
  -4   4   3       86.21      116.74     44.33 o
  -3   4   3       39.27       51.00     34.29 o
  -2   4   3        0.13       -2.81     42.75 o
  -1   4   3      337.20      389.31     62.37 o
   0   4   3        0.03        1.01     48.03 o
   1   4   3      712.93      784.14     51.02 o
   2   4   3        3.85      -43.33     43.33 o
   3   4   3        5.37       12.62     45.99 o
   4   4   3      126.06       94.25     42.12 o
   5   4   3      468.09      455.34     39.08 o
   6   4   3       35.39       52.01     40.21 o
   7   4   3      185.24      162.04     42.05 o
   8   4   3        0.32       15.83     34.29 o
   9   4   3        0.42       55.94     49.77 o
  10   4   3        1.69       11.17     49.36 o
  11   4   3       10.79       29.77     57.09 o
  12   4   3        8.17        2.39     57.35 o
  13   4   3        1.15       23.36     74.94 o
 -13   5   3        2.43       18.64    138.95 o
 -12   5   3        0.18     -118.89    131.66 o
 -11   5   3       26.53       25.89     85.40 o
 -10   5   3       38.93       31.76     73.09 o
  -9   5   3        1.31       24.33     46.10 o
  -8   5   3      241.73      195.66     56.66 o
  -7   5   3       98.48      119.67     51.89 o
  -6   5   3       35.82       82.59     58.47 o
  -5   5   3        1.02       -6.15     58.06 o
  -4   5   3       31.84       96.79     43.45 o
  -3   5   3       29.95       20.16     39.49 o
  -2   5   3      137.39      149.59     49.44 o
  -1   5   3       11.80       29.41     35.36 o
   0   5   3        0.53        7.72     34.68 o
   1   5   3        4.12       20.73     35.37 o
   2   5   3      138.96      120.10     45.66 o
   3   5   3      307.39      334.34     47.51 o
   4   5   3      759.94      830.94     60.19 o
   5   5   3      256.55      279.27     52.73 o
   6   5   3      251.02      267.45     53.12 o
   7   5   3       84.58       96.01     48.85 o
   8   5   3      155.79      124.93     35.49 o
   9   5   3       94.88       49.17     43.12 o
  10   5   3        5.64        8.03     44.92 o
  11   5   3        5.43        0.48     51.99 o
  12   5   3        0.26      -13.32     66.14 o
 -11   6   3       31.04      132.02     87.74 o
 -10   6   3       12.13        9.93     58.27 o
  -9   6   3       56.18       48.44     57.45 o
  -8   6   3       15.93      -10.71     62.92 o
  -7   6   3       21.22       18.20     47.78 o
  -6   6   3       51.30       87.46     54.32 o
  -5   6   3       64.87       49.18     43.82 o
  -4   6   3       58.29       75.02     51.47 o
  -3   6   3        5.32        3.71     44.04 o
  -2   6   3      488.11      478.90     39.96 o
  -1   6   3      115.04       88.82     42.45 o
   0   6   3        1.10       38.20     41.89 o
   1   6   3       30.38       36.57     49.98 o
   2   6   3       60.70       74.23     35.46 o
   3   6   3        1.04       -3.22     35.92 o
   4   6   3      126.53      147.22     47.46 o
   5   6   3       34.01       44.71     39.53 o
   6   6   3       14.08       45.79     39.92 o
   7   6   3       30.51       11.55     41.88 o
   8   6   3        0.35        3.92     48.56 o
   9   6   3       47.65       56.12     44.27 o
  10   6   3       12.99       60.25     45.66 o
  -8   7   3        0.01      -34.43     72.23 o
  -7   7   3       46.46       84.87     53.88 o
  -6   7   3        0.15      -14.02     53.76 o
  -5   7   3       47.31       17.56     55.52 o
  -4   7   3      227.65      226.66     41.19 o
  -3   7   3       95.80       94.11     46.18 o
  -2   7   3      154.41      161.10     41.45 o
  -1   7   3        4.99       17.36     37.86 o
   0   7   3       32.70       29.17     36.49 o
   1   7   3      244.02      220.59     52.90 o
   2   7   3        2.79       20.21     39.22 o
   3   7   3        1.89      -29.02     55.16 o
   4   7   3       85.18       68.99     44.85 o
   5   7   3      249.19      222.79     55.26 o
   6   7   3       12.77       25.43     62.87 o
   7   7   3      239.62      297.22     78.51 o
   8   7   3       19.84       33.57     81.60 o
  -3   8   3        1.49       22.10     41.67 o
  -2   8   3        8.19       24.64     47.81 o
  -1   8   3       24.45       48.45     47.84 o
   0   8   3        0.22       -2.67     60.45 o
   1   8   3        0.37       26.20     49.98 o
   2   8   3       96.27      123.28     54.22 o
   3   8   3       59.38       97.07     62.91 o
 -16   0   4       11.96       75.52    283.95 o
 -15   0   4        0.91       27.58    322.63 o
 -14   0   4        0.60        9.39    297.49 o
 -13   0   4       76.05      116.11    186.33 o
 -12   0   4      140.32       81.30    100.59 o
 -11   0   4      144.60       92.65     94.85 o
 -10   0   4       22.95       25.84     77.27 o
  -9   0   4      564.45      381.26     88.71 o
  -8   0   4       19.87       14.44     83.94 o
  -7   0   4       77.22        8.17     85.01 o
  -5   0   4      142.76      106.58     98.70 o
  -4   0   4       77.29      133.85    108.08 o
  -3   0   4     3459.17     3556.00    135.71 o
  -2   0   4     2383.98     2334.20     87.78 o
  -1   0   4    17298.74    17702.88   1437.35 o
   0   0   4     1334.62     1380.83     88.81 o
   1   0   4      824.81      877.14     82.04 o
   2   0   4       12.55       49.30     64.67 o
   3   0   4     2349.51     2547.69    370.15 o
   4   0   4      783.38      864.08    110.68 o
   5   0   4      352.41      484.72     80.90 o
   6   0   4      220.68      360.47    112.97 o
   7   0   4       44.56       42.85     63.26 o
   8   0   4      286.83      338.54     72.36 o
   9   0   4     1773.84     1787.07    255.53 o
  10   0   4      583.42      541.74    118.32 o
  11   0   4      161.87      209.84     76.54 o
  12   0   4      114.37      132.97     80.99 o
  13   0   4        1.20       25.41     68.87 o
  14   0   4       32.38       31.64     71.48 o
  15   0   4       46.03       58.02    100.42 o
 -16   1   4       72.69      181.11    229.66 o
 -15   1   4       39.82       94.45    136.50 o
 -14   1   4        9.56        5.95     92.55 o
 -13   1   4      215.61      117.51     90.80 o
 -12   1   4      463.89      409.82     91.58 o
 -11   1   4      115.63       40.93     83.96 o
 -10   1   4       34.74       74.10     97.09 o
  -9   1   4      171.20      186.28     90.47 o
  -8   1   4      866.13      856.24     94.50 o
  -7   1   4      217.90      230.82     70.11 o
  -6   1   4      106.23       68.81    141.17 o
  -5   1   4      478.19      417.35    123.38 o
  -4   1   4        6.95        6.63     88.72 o
  -3   1   4     1770.06     1994.99    101.12 o
  -2   1   4    10300.11    10472.93    811.70 o
  -1   1   4    10638.72    11163.25   1091.61 o
   0   1   4     9955.49    10904.75    372.49 o
   1   1   4     1472.17     1658.30     57.81 o
   2   1   4      445.07      495.36     50.62 o
   3   1   4      278.88      290.53     45.95 o
   4   1   4     4317.07     4876.02     73.49 o
   5   1   4     1001.46     1104.39     49.29 o
   6   1   4     1104.25     1233.62    105.70 o
   7   1   4      593.56      601.11     51.86 o
   8   1   4       33.07        1.20     48.83 o
   9   1   4     1445.16     1453.27    104.85 o
  10   1   4      188.56      165.18     52.84 o
  11   1   4      735.41      865.72     55.84 o
  12   1   4       46.55       52.72     45.58 o
  13   1   4       30.03       33.50     45.95 o
  14   1   4       53.09      110.30     56.97 o
  15   1   4        8.93       40.85     61.87 o
 -16   2   4        0.11       28.62     97.12 o
 -15   2   4        0.48      -34.34     87.45 o
 -14   2   4        0.08       -1.02     64.95 o
 -13   2   4       15.01       15.28     90.42 o
 -12   2   4        0.16      -20.52     67.35 o
 -11   2   4      180.11       66.52    107.62 o
 -10   2   4       36.19      -17.32     73.19 o
  -9   2   4       43.63       61.29     94.69 o
  -8   2   4       90.00      160.64     94.94 o
  -7   2   4       20.51      -16.29     88.95 o
  -6   2   4      119.31      104.19     51.76 o
  -5   2   4       89.38       68.01     69.54 o
  -4   2   4      313.02      258.24     68.20 o
  -3   2   4       24.27       26.16     67.64 o
  -2   2   4     2041.01     2122.66     65.09 o
  -1   2   4       10.74       -4.73     57.79 o
   0   2   4     4379.12     4613.15    106.42 o
   1   2   4       12.50        8.91     45.11 o
   2   2   4      129.93      118.62     47.42 o
   3   2   4        3.27       27.98     41.50 o
   4   2   4      622.01      663.80     49.14 o
   5   2   4       61.70       32.87     38.88 o
   6   2   4      292.39      268.77     34.72 o
   7   2   4      103.60       99.16     37.15 o
   8   2   4        6.79       26.28     41.21 o
   9   2   4        0.59       13.43     43.15 o
  10   2   4        8.62       -1.71     51.49 o
  11   2   4       71.80       88.62     47.49 o
  12   2   4       85.86       69.83     51.44 o
  13   2   4        0.87        2.79     56.46 o
  14   2   4       17.94       42.80     63.98 o
  15   2   4        2.68       41.07     67.16 o
 -15   3   4       17.20      -24.96     87.75 o
 -14   3   4       13.66       44.21     96.14 o
 -13   3   4       29.09       90.34     95.88 o
 -12   3   4       77.94      174.47     98.38 o
 -11   3   4       48.71       70.31    103.93 o
 -10   3   4       33.88       48.93     98.30 o
  -9   3   4       27.29       91.92     93.07 o
  -8   3   4       78.84      110.75     93.50 o
  -7   3   4        0.29       -6.09     76.51 o
  -6   3   4      659.71      630.41    126.14 o
  -5   3   4      147.13      134.27     47.21 o
  -4   3   4      788.36      719.39    114.73 o
  -3   3   4      863.80      898.02     57.25 o
  -2   3   4      530.12      601.84     54.07 o
  -1   3   4        3.35       10.47     63.20 o
   0   3   4       64.19       98.70     53.51 o
   1   3   4      761.33      727.70     45.65 o
   2   3   4     1878.72     1913.70     57.00 o
   3   3   4        3.83       42.34     47.55 o
   4   3   4       34.07       51.13     34.71 o
   5   3   4      386.70      414.73     55.17 o
   6   3   4       18.37       20.92     33.92 o
   7   3   4       10.97      -15.72     37.07 o
   8   3   4      201.95      197.76     39.31 o
   9   3   4      281.37      222.77     42.35 o
  10   3   4       13.31        9.78     46.22 o
  11   3   4      135.19       97.29     50.13 o
  12   3   4       42.29       52.34     58.93 o
  13   3   4       28.37       52.08     54.11 o
  14   3   4        4.72       39.53     70.87 o
 -14   4   4       19.07       53.26     91.21 o
 -13   4   4        0.01       33.21    104.77 o
 -12   4   4        0.08       14.07    102.29 o
 -11   4   4       20.74       -9.67     81.15 o
 -10   4   4      406.66      605.38     96.89 o
  -9   4   4       15.06       44.87     86.45 o
  -8   4   4       18.21       33.47     59.42 o
  -7   4   4        1.85       12.48     62.44 o
  -6   4   4       63.36       68.67     48.02 o
  -5   4   4       17.54       59.38     47.20 o
  -4   4   4      396.22      464.72     47.76 o
  -3   4   4       28.60       33.17     50.74 o
  -2   4   4      334.18      307.60     50.76 o
  -1   4   4      409.20      485.46     52.13 o
   0   4   4      469.58      518.72     51.77 o
   1   4   4      341.95      318.09     44.11 o
   2   4   4       16.79      -10.18     46.55 o
   3   4   4       55.87       88.40     42.98 o
   4   4   4      448.62      446.70     40.83 o
   5   4   4      144.62      150.19     34.93 o
   6   4   4       42.92       14.05     38.59 o
   7   4   4        0.39       14.08     38.16 o
   8   4   4        0.71        5.41     43.47 o
   9   4   4       59.21       44.46     42.94 o
  10   4   4       99.54       90.68     43.33 o
  11   4   4      125.17      111.26     46.66 o
  12   4   4       76.20       71.16     56.32 o
  13   4   4        3.79       41.44     64.59 o
 -13   5   4        1.27      -14.43     98.58 o
 -12   5   4       95.52      190.54     97.87 o
 -11   5   4        0.67        2.37     87.54 o
 -10   5   4        4.16       28.97    107.62 o
  -9   5   4      114.29      135.31     59.94 o
  -8   5   4      155.02      209.47     75.74 o
  -7   5   4       83.56      145.50     65.05 o
  -6   5   4      211.53      264.91     61.58 o
  -5   5   4      417.40      499.40     63.17 o
  -4   5   4      598.01      713.31     46.47 o
  -3   5   4       74.89       87.28     34.00 o
  -2   5   4        6.73       18.97     43.38 o
  -1   5   4        0.90       16.70     32.31 o
   0   5   4       21.78        9.36     51.25 o
   1   5   4      148.24      136.31     61.35 o
   2   5   4     1501.47     1475.94     97.95 o
   3   5   4      647.40      624.18     51.91 o
   4   5   4      354.53      367.95     41.23 o
   5   5   4       24.79       20.22     40.03 o
   6   5   4       28.75       67.05     47.41 o
   7   5   4      615.75      687.86     71.40 o
   8   5   4       89.29       70.58     46.45 o
   9   5   4       21.98       42.48     41.75 o
  10   5   4      112.21      104.76     42.38 o
  11   5   4        9.72        4.88     55.35 o
  12   5   4        0.30       54.84     60.51 o
 -11   6   4        5.01       49.43     90.65 o
 -10   6   4       26.89       42.86     83.30 o
  -9   6   4        0.65       -5.83     65.62 o
  -8   6   4        0.13       13.94     68.19 o
  -7   6   4      184.70      187.92     66.66 o
  -6   6   4       41.28       67.46     50.80 o
  -5   6   4       95.61      144.27     59.94 o
  -4   6   4       79.73      117.93     47.00 o
  -3   6   4       49.13       58.09     58.75 o
  -2   6   4      166.84      166.58     41.20 o
  -1   6   4       37.48       26.55     40.51 o
   0   6   4       96.93       96.20     35.73 o
   1   6   4       46.20       42.72     33.53 o
   2   6   4       20.93       40.62     39.92 o
   3   6   4       26.31       36.17     35.43 o
   4   6   4       52.30      123.05     56.82 o
   5   6   4       57.21      106.32     48.87 o
   6   6   4       35.47       55.56     46.65 o
   7   6   4       16.79       -7.08     43.48 o
   8   6   4        1.45       54.26     50.58 o
   9   6   4       15.23       -5.34     42.22 o
  10   6   4       23.86       49.93     47.83 o
  -8   7   4        3.06       81.98     74.64 o
  -7   7   4       14.15       -3.58     55.25 o
  -6   7   4      118.96      120.46     61.58 o
  -5   7   4      251.36      194.90     50.71 o
  -4   7   4      143.66      104.32     49.07 o
  -3   7   4        1.44       47.08     47.00 o
  -2   7   4       18.42        5.70     59.83 o
  -1   7   4        2.50       -7.92     57.83 o
   0   7   4       86.58      113.14     53.87 o
   1   7   4       23.40      -18.52     49.19 o
   2   7   4      100.28      103.83     80.31 o
   3   7   4       31.56       12.00     53.17 o
   4   7   4        1.55       26.06     55.69 o
   5   7   4       46.78       37.48     49.83 o
   6   7   4        0.20      -24.28     48.96 o
   7   7   4       95.39       80.94     53.16 o
  -3   8   4        4.76       27.52     49.88 o
  -2   8   4       20.75       38.42     52.07 o
  -1   8   4       15.32       41.80     52.34 o
   0   8   4        1.04       76.37     62.32 o
   1   8   4       24.66       21.25     66.03 o
   2   8   4        6.03       32.14     87.44 o
 -16   1   5       14.10       27.52    200.96 o
 -15   1   5       10.54       34.50    120.20 o
 -14   1   5       78.86       12.63     81.14 o
 -13   1   5      142.03      109.66     88.84 o
 -12   1   5      109.80      126.11     85.61 o
 -11   1   5      164.53      154.43     86.01 o
 -10   1   5      269.33      309.57     89.60 o
  -9   1   5       31.10       46.45     71.73 o
  -8   1   5       53.87       55.52     66.30 o
  -7   1   5      122.27      121.31    135.33 o
  -6   1   5       41.48       77.69    126.74 o
  -5   1   5       40.23       77.86     70.30 o
  -4   1   5      693.26      799.53     85.83 o
  -3   1   5        1.06        2.12     53.59 o
  -2   1   5      309.05      399.44     62.04 o
  -1   1   5      127.65      155.69     52.11 o
   0   1   5      629.35      689.36     52.60 o
   1   1   5      639.08      699.61     44.11 o
   2   1   5      835.29      865.76     40.71 o
   3   1   5     1193.43     1323.23     41.19 o
   4   1   5     1673.81     1577.86    152.94 o
   5   1   5       76.07       75.22     40.82 o
   6   1   5       12.89       14.03     38.66 o
   7   1   5      153.70      166.13     40.79 o
   8   1   5      213.28      174.56     42.05 o
   9   1   5      344.46      311.70     42.03 o
  10   1   5      621.06      672.69     50.61 o
  11   1   5       71.41       65.47     47.40 o
  12   1   5       54.57       79.32     57.62 o
  13   1   5        1.51       39.74     62.79 o
  14   1   5       14.45       52.99     56.27 o
  15   1   5        6.43       14.31     67.15 o
 -16   2   5       15.26       33.59     95.13 o
 -15   2   5        2.77       38.16     83.17 o
 -14   2   5       14.83       59.90     87.13 o
 -13   2   5        8.79       32.05     62.78 o
 -12   2   5      162.29      277.57     99.20 o
 -11   2   5       28.83       57.94    104.32 o
 -10   2   5      237.11      279.72     95.06 o
  -9   2   5        8.06       18.64     65.31 o
  -8   2   5      771.87      635.70     70.42 o
  -7   2   5       98.27       70.07     55.15 o
  -6   2   5       65.39       27.89     56.68 o
  -5   2   5       67.28       44.61     65.08 o
  -4   2   5      779.19      764.98     82.98 o
  -3   2   5      417.18      478.98     79.88 o
  -2   2   5       18.17       33.36     76.12 o
  -1   2   5      153.37      115.99     44.76 o
   0   2   5     1000.84     1038.64     69.31 o
   1   2   5      250.54      263.32     41.71 o
   2   2   5       43.81       28.18     39.72 o
   3   2   5      791.99      895.31     49.46 o
   4   2   5     2564.00     2667.31    168.66 o
   5   2   5       12.30       55.52     39.53 o
   6   2   5      175.84      172.17     40.97 o
   7   2   5       12.50        8.67     46.37 o
   8   2   5        0.00       21.22     40.00 o
   9   2   5       77.98       69.55     50.69 o
  10   2   5      333.04      395.16     52.86 o
  11   2   5      109.05       90.93     51.22 o
  12   2   5       89.96       84.30     54.15 o
  13   2   5        7.73       -5.89     54.76 o
  14   2   5       64.39       98.69     62.19 o
 -15   3   5       22.57       29.56     92.64 o
 -14   3   5       14.07       37.10    103.12 o
 -13   3   5       13.89       63.29     90.98 o
 -12   3   5        9.74       -6.82     99.26 o
 -11   3   5      247.79      222.49     78.03 o
 -10   3   5      117.91      221.39     71.63 o
  -9   3   5        2.05       27.47     66.76 o
  -8   3   5      381.34      393.20     69.71 o
  -7   3   5      845.54      872.62     65.32 o
  -6   3   5      742.99      743.04     58.52 o
  -5   3   5      434.34      330.63     59.35 o
  -4   3   5      668.51      637.49     99.56 o
  -3   3   5      729.44      695.68     64.44 o
  -2   3   5      148.92      153.68     53.88 o
  -1   3   5       61.92       82.52     60.08 o
   0   3   5      392.22      395.91     55.53 o
   1   3   5      107.65       75.19     37.86 o
   2   3   5      625.47      643.58     51.73 o
   3   3   5     1248.11     1336.39    111.34 o
   4   3   5     1154.79     1182.75     45.51 o
   5   3   5      271.48      286.56     42.71 o
   6   3   5      247.33      276.10     49.81 o
   7   3   5        0.29       -8.67     42.58 o
   8   3   5     1083.06      961.54    175.19 o
   9   3   5       30.72        4.89     46.41 o
  10   3   5       20.05       15.61     46.09 o
  11   3   5       18.35       31.24     48.06 o
  12   3   5      143.56      139.48     58.35 o
  13   3   5       16.97       33.04     58.24 o
  14   3   5       27.77       69.75     70.71 o
 -14   4   5       58.07       42.31    123.80 o
 -13   4   5        0.44      -55.05    104.15 o
 -12   4   5      227.90      232.44     89.92 o
 -11   4   5        5.40       98.10    112.47 o
 -10   4   5        3.50       15.33     76.60 o
  -9   4   5      104.35      236.38     97.68 o
  -8   4   5      581.88      686.25    131.81 o
  -7   4   5      218.06      335.42     98.75 o
  -6   4   5        4.09        5.64     50.18 o
  -5   4   5        1.14       -6.71     43.63 o
  -4   4   5      107.97      115.30     59.27 o
  -3   4   5       41.98       12.80     60.20 o
  -2   4   5      171.35      168.86     63.98 o
  -1   4   5      197.48      221.60     59.85 o
   0   4   5      841.43      814.12     62.20 o
   1   4   5      241.46      229.43     52.56 o
   2   4   5       35.71       30.91     40.76 o
   3   4   5       68.80       48.92     44.50 o
   4   4   5      269.87      266.27     37.76 o
   5   4   5      199.97      217.05     49.59 o
   6   4   5      158.22      154.42     44.52 o
   7   4   5       16.08       11.08     49.26 o
   8   4   5       63.21       25.58     44.74 o
   9   4   5        7.00       19.80     41.17 o
  10   4   5      106.39       98.45     45.49 o
  11   4   5        1.22       13.23     49.03 o
  12   4   5       69.00       93.58     51.31 o
  13   4   5        9.00       44.14     71.43 o
 -12   5   5        0.07       -0.93    120.32 o
 -11   5   5        1.16      134.67    123.59 o
 -10   5   5        0.27       -6.95     82.08 o
  -9   5   5       26.11       47.48     65.09 o
  -8   5   5        4.22       -9.93     62.29 o
  -7   5   5       21.08       44.05     55.56 o
  -6   5   5       57.76       51.88     53.01 o
  -5   5   5      117.48      118.80     46.23 o
  -4   5   5       20.74       44.38     39.90 o
  -3   5   5        5.31       40.50     39.73 o
  -2   5   5       96.47      119.91     46.44 o
  -1   5   5      116.85      103.92     62.40 o
   0   5   5      346.08      357.43     63.03 o
   1   5   5       94.44      137.54     61.01 o
   2   5   5        0.51      -20.81     51.11 o
   3   5   5      135.02      131.23     42.37 o
   4   5   5       28.85       47.86     48.80 o
   5   5   5       58.86       31.45     48.62 o
   6   5   5       11.31       15.62     44.73 o
   7   5   5       37.48       39.61     45.59 o
   8   5   5       13.80       20.18     50.96 o
   9   5   5       11.04       13.42     45.23 o
  10   5   5       11.19       -6.19     37.27 o
  11   5   5        0.24      -19.32     49.77 o
 -11   6   5       51.70       25.02    120.43 o
 -10   6   5        0.84        3.40     84.81 o
  -9   6   5       54.55       53.78     69.59 o
  -8   6   5       34.99       47.47     63.44 o
  -7   6   5       28.53       84.71     66.19 o
  -6   6   5       71.18      110.36     61.04 o
  -5   6   5      127.18      126.76     50.94 o
  -4   6   5      122.95      168.26     60.71 o
  -3   6   5       13.55       30.10     58.36 o
  -2   6   5        2.96      -31.25     45.67 o
  -1   6   5       81.56       47.71     44.36 o
   0   6   5        5.71      -25.55     48.33 o
   1   6   5       31.72       53.92     65.99 o
   2   6   5       32.74       34.99     55.46 o
   3   6   5       11.93        6.52     48.06 o
   4   6   5       41.58       39.36     53.31 o
   5   6   5      105.57      132.47     49.94 o
   6   6   5      356.31      352.36     51.58 o
   7   6   5        1.83       18.95     50.63 o
   8   6   5        3.08        2.50     60.83 o
   9   6   5       22.73       19.84     51.18 o
  -8   7   5       64.17       91.90     75.42 o
  -7   7   5       15.26       25.62     61.93 o
  -6   7   5       48.83       67.39     71.33 o
  -5   7   5       13.80       27.41     53.63 o
  -4   7   5       24.72       33.80     62.01 o
  -3   7   5       70.83       54.70     64.95 o
  -2   7   5       29.68       40.26     55.14 o
  -1   7   5       58.38       31.52     61.50 o
   0   7   5       19.39       39.85     64.44 o
   1   7   5      168.85      145.09     51.06 o
   2   7   5        1.57        9.52     45.59 o
   3   7   5       12.85      -21.61     48.12 o
   4   7   5        0.27      -14.31     55.74 o
   5   7   5       39.17       11.68     52.84 o
   6   7   5        0.25       14.49     56.36 o
   7   7   5       24.17      162.77    187.61 o
 -15   0   6       12.49        0.00    253.46 o
 -14   0   6       26.42      112.87    189.31 o
 -13   0   6      102.33       91.99    103.53 o
 -12   0   6      100.56       98.19     87.30 o
 -11   0   6      637.29      538.92    106.56 o
 -10   0   6     1761.04     1451.56    193.58 o
  -9   0   6      510.33      531.70     68.53 o
  -8   0   6      594.86      659.63     88.57 o
  -7   0   6     1527.13     1664.72     89.82 o
  -6   0   6     4566.02     4822.54    111.73 o
  -5   0   6       16.57      -13.20     84.48 o
  -4   0   6     1551.98     1545.97     80.74 o
  -3   0   6     2191.38     2511.61    165.59 o
  -2   0   6     1805.16     1950.53     63.98 o
  -1   0   6      411.12      392.41     57.00 o
   0   0   6     1714.64     1810.13    167.63 o
   1   0   6        0.54       38.51     51.23 o
   2   0   6       68.47      135.02     51.44 o
   3   0   6      124.53      158.74     71.85 o
   4   0   6       16.71       -5.53     72.02 o
   5   0   6     3057.35     3181.62    130.21 o
   6   0   6        6.58      -24.43     72.27 o
   7   0   6        2.71        6.27     71.88 o
   8   0   6     1394.20     1467.62    203.20 o
   9   0   6      178.01      194.22     65.33 o
  10   0   6     1721.23     1591.53    213.83 o
  11   0   6       33.13       85.26     75.00 o
  12   0   6        8.79       39.29     64.49 o
  13   0   6        3.83      -35.47     89.27 o
  14   0   6        0.10       78.64    103.77 o
 -16   1   6       26.10       76.45    148.29 o
 -15   1   6       19.84       28.71    100.24 o
 -14   1   6        3.61       19.38     79.53 o
 -13   1   6       90.74       57.96     80.10 o
 -12   1   6        0.06        8.38     72.45 o
 -11   1   6      688.14      605.00     88.52 o
 -10   1   6       26.24       22.43     68.53 o
  -9   1   6      283.82      201.28     67.00 o
  -8   1   6       17.43       23.88    170.45 o
  -7   1   6        5.18       -0.52    112.06 o
  -6   1   6        0.01       21.81     65.63 o
  -5   1   6      632.90      624.34    117.57 o
  -4   1   6     2719.64     2967.60     90.70 o
  -3   1   6     1571.77     1564.88    146.34 o
  -2   1   6       12.63        4.21     61.94 o
  -1   1   6        5.97       47.31     46.62 o
   0   1   6      109.87      104.16     42.89 o
   1   1   6     1503.19     1760.64     54.00 o
   2   1   6       30.53       35.10     38.94 o
   3   1   6     3822.79     3866.91    307.10 o
   4   1   6       18.59        9.41     43.63 o
   5   1   6      105.00      134.61     50.19 o
   6   1   6       10.40       64.27     41.15 o
   7   1   6        8.18        6.38     45.64 o
   8   1   6        0.88      -15.23     39.77 o
   9   1   6     1055.25     1132.04     57.75 o
  10   1   6      121.88      203.81     56.77 o
  11   1   6       16.35      -30.13     58.99 o
  12   1   6        0.81       32.41     63.38 o
  13   1   6       25.59       71.16     63.74 o
  14   1   6        3.01       84.22     60.05 o
 -15   2   6        4.28      -10.11     81.04 o
 -14   2   6      108.36      143.24     80.63 o
 -13   2   6      321.35      279.83     90.01 o
 -12   2   6      745.97      736.29    101.01 o
 -11   2   6      155.95      167.58     92.35 o
 -10   2   6      454.05      382.47     78.15 o
  -9   2   6      759.01      610.74     75.39 o
  -8   2   6       91.17       92.75     57.35 o
  -7   2   6        3.58        8.57     83.87 o
  -6   2   6      820.22      978.23    106.54 o
  -5   2   6      265.88      274.76     70.52 o
  -4   2   6       87.62       95.10     60.06 o
  -3   2   6     1498.66     1562.24     80.56 o
  -2   2   6      657.24      650.48     50.56 o
  -1   2   6     1608.03     1696.27    115.16 o
   0   2   6        5.63        7.37     48.58 o
   1   2   6       27.27        2.64     48.18 o
   2   2   6      154.65      142.87     46.42 o
   3   2   6       24.73       46.83     41.67 o
   4   2   6       42.55       66.67     39.09 o
   5   2   6      463.64      431.22     38.63 o
   6   2   6      343.51      292.26     40.23 o
   7   2   6        1.07       27.18     39.33 o
   8   2   6      429.92      445.45     43.72 o
   9   2   6       45.65       41.40     44.20 o
  10   2   6      146.90      144.70     51.25 o
  11   2   6      138.27      115.46     45.95 o
  12   2   6       19.20       34.39     55.92 o
  13   2   6        8.83      -26.00     64.62 o
  14   2   6        5.27       36.02     67.31 o
 -15   3   6       68.52       66.03     64.60 o
 -14   3   6       49.57       -6.43     93.34 o
 -13   3   6      161.18      172.62    105.26 o
 -12   3   6        0.19       37.22     94.15 o
 -11   3   6        3.81      -24.29     78.41 o
 -10   3   6       29.02       -8.77     71.39 o
  -9   3   6      355.21      477.41     71.04 o
  -8   3   6      514.07      715.63     90.15 o
  -7   3   6      361.46      310.72     71.85 o
  -6   3   6       87.78       59.13     67.64 o
  -5   3   6      286.70      229.39     59.81 o
  -4   3   6       29.59       76.22     47.14 o
  -3   3   6        2.77       27.96     63.00 o
  -2   3   6      297.92      256.62     54.01 o
  -1   3   6       80.07       67.24     64.60 o
   0   3   6        0.04       24.18     43.58 o
   1   3   6      419.06      433.97     46.88 o
   2   3   6       29.58       39.56     49.64 o
   3   3   6      114.35       74.44     42.03 o
   4   3   6      164.24      157.28     37.51 o
   5   3   6      315.54      321.45     46.15 o
   6   3   6      186.38      263.08     50.01 o
   7   3   6      370.86      358.75     59.49 o
   8   3   6        3.48      -24.01     48.20 o
   9   3   6        0.10        4.18     48.73 o
  10   3   6       90.21       87.02     43.56 o
  11   3   6       25.96       65.40     51.33 o
  12   3   6       35.25       58.01     60.51 o
  13   3   6        0.25        2.48     66.99 o
 -14   4   6        0.01       10.76     82.79 o
 -13   4   6      130.58      254.82    110.48 o
 -12   4   6       65.67      179.48    117.91 o
 -11   4   6        2.06       -6.53     80.52 o
 -10   4   6      415.83      641.27    102.16 o
  -9   4   6      174.89      397.68     94.93 o
  -8   4   6      835.66      778.98    127.19 o
  -7   4   6      257.05      367.23     89.44 o
  -6   4   6        2.08      -21.49     45.63 o
  -5   4   6      174.61      165.65     64.52 o
  -4   4   6       44.26       49.29     58.91 o
  -3   4   6       22.59       25.22     58.74 o
  -2   4   6      475.81      397.88     48.35 o
  -1   4   6      163.17      199.09     46.59 o
   0   4   6      154.75      127.10     55.17 o
   1   4   6      735.50      671.62     41.77 o
   2   4   6      179.57      135.17     42.58 o
   3   4   6      296.16      313.15     46.39 o
   4   4   6        1.50       -3.38     44.26 o
   5   4   6        2.06        4.66     40.71 o
   6   4   6      194.30      192.89     52.13 o
   7   4   6      187.70      204.58     54.78 o
   8   4   6       11.05      -13.62     45.37 o
   9   4   6       16.31       78.84     42.59 o
  10   4   6       79.48       65.54     44.45 o
  11   4   6       12.14       42.12     51.28 o
  12   4   6      168.09      153.49     63.70 o
 -12   5   6        0.06       46.59    135.57 o
 -11   5   6       17.06       20.29     94.66 o
 -10   5   6        1.55       -0.30     84.65 o
  -9   5   6       59.49      135.99     82.90 o
  -8   5   6        0.29      -25.12     80.12 o
  -7   5   6        3.84        0.51     72.95 o
  -6   5   6       42.05       32.01     69.08 o
  -5   5   6      189.36      234.35     57.30 o
  -4   5   6       85.56      103.61     53.55 o
  -3   5   6       25.10       42.66     73.84 o
  -2   5   6      125.15      130.93     51.92 o
  -1   5   6      287.22      281.68     66.47 o
   0   5   6      183.93      222.41     54.26 o
   1   5   6       43.09       16.61     49.54 o
   2   5   6       37.22       13.73     49.55 o
   3   5   6        0.19       -0.59     46.37 o
   4   5   6        0.52       70.06     51.69 o
   5   5   6      257.01      285.43     50.58 o
   6   5   6       10.26       22.60     44.29 o
   7   5   6      158.06      157.12     49.91 o
   8   5   6       32.83       23.17     39.31 o
   9   5   6        0.34        7.68     47.67 o
  10   5   6       27.14       13.56     44.78 o
  11   5   6        0.47       35.68     48.22 o
 -10   6   6      144.27      325.61    112.75 o
  -9   6   6       32.04       22.56     76.80 o
  -8   6   6       47.28       48.21     66.96 o
  -7   6   6      326.89      310.02     64.34 o
  -6   6   6        7.02       21.52     72.78 o
  -5   6   6        7.83        3.54     55.40 o
  -4   6   6       61.97       55.79     57.22 o
  -3   6   6      104.34      120.51     46.47 o
  -2   6   6      411.15      525.81     82.73 o
  -1   6   6        4.71       24.59     66.03 o
   0   6   6        5.08       -2.31     50.72 o
   1   6   6      315.67      251.92     59.58 o
   2   6   6       37.53       27.87     47.33 o
   3   6   6        2.64      -27.85     56.02 o
   4   6   6      355.45      343.02     54.27 o
   5   6   6      267.60      313.23     50.57 o
   6   6   6      161.37      181.28     61.07 o
   7   6   6       63.47       55.49     59.09 o
   8   6   6        9.66       35.79     50.36 o
   9   6   6       46.87       40.06     47.07 o
  -7   7   6        9.97       41.48     64.90 o
  -6   7   6        0.05      -35.70     77.42 o
  -5   7   6       19.44       32.15     60.29 o
  -4   7   6       29.63       57.80     57.23 o
  -3   7   6        1.37      -46.64     67.44 o
  -2   7   6       12.99       20.29     69.99 o
  -1   7   6       15.43       18.31     48.17 o
   0   7   6        8.34        7.76     51.25 o
   1   7   6       11.30       42.71     54.05 o
   2   7   6        7.56       31.23     48.06 o
   3   7   6        0.08       43.36     49.25 o
   4   7   6       48.32       96.41     61.42 o
   5   7   6      198.19      247.59     76.03 o
   6   7   6       32.95       67.39    100.15 o
 -15   1   7        0.13       10.58     84.70 o
 -14   1   7       35.90       66.39     68.74 o
 -13   1   7       48.10       35.94     71.25 o
 -12   1   7       41.04       56.22     73.12 o
 -11   1   7       68.18       73.86     58.45 o
 -10   1   7      282.23      248.72     57.61 o
  -9   1   7      686.84      880.92    104.92 o
  -8   1   7       28.54       74.47     77.05 o
  -7   1   7       18.18      -15.15     70.83 o
  -6   1   7       39.68       36.85     53.75 o
  -5   1   7      438.47      505.48     54.44 o
  -4   1   7      195.70      189.82     59.85 o
  -3   1   7     2741.90     2927.34    214.93 o
  -2   1   7      931.19      928.71     58.42 o
  -1   1   7      745.88      818.43     53.36 o
   0   1   7        0.49       -8.05     37.91 o
   1   1   7      301.52      318.04     44.73 o
   2   1   7      247.34      293.96     44.73 o
   3   1   7      122.03      184.84     43.47 o
   4   1   7        4.27       18.04     39.93 o
   5   1   7        0.02       46.39     39.67 o
   6   1   7        3.68      -21.77     40.07 o
   7   1   7       10.65       10.59     39.37 o
   8   1   7      140.16      152.16     43.59 o
   9   1   7      113.02      113.83     43.92 o
  10   1   7       15.19       38.98     51.44 o
  11   1   7       54.30       39.92     51.85 o
  12   1   7       32.98      -14.79     54.20 o
  13   1   7        0.01       10.21     56.54 o
  14   1   7        2.38       60.80     65.77 o
 -15   2   7        6.83       28.28     73.19 o
 -14   2   7        0.88        2.24     73.05 o
 -13   2   7        5.74       24.20     87.01 o
 -12   2   7      620.57      861.31     97.56 o
 -11   2   7       79.20       53.67     99.47 o
 -10   2   7      239.04      374.29    110.12 o
  -9   2   7       97.24       44.47     72.44 o
  -8   2   7      385.32      288.67    122.37 o
  -7   2   7      375.31      312.57     75.91 o
  -6   2   7       32.32       50.42     72.09 o
  -5   2   7      211.74      222.63     46.37 o
  -4   2   7        7.54       21.91     57.83 o
  -3   2   7      310.15      359.86     52.19 o
  -2   2   7      104.46       55.47     50.61 o
  -1   2   7     3663.18     3765.59    167.67 o
   0   2   7     1034.48     1143.41    154.74 o
   1   2   7        0.04      -25.10     46.77 o
   2   2   7      210.94      222.69     42.60 o
   3   2   7      450.78      383.64     37.45 o
   4   2   7       26.49       62.15     36.97 o
   5   2   7       21.92       50.67     35.54 o
   6   2   7      140.68      137.59     44.96 o
   7   2   7      159.38      179.17     40.70 o
   8   2   7       22.61       31.73     45.82 o
   9   2   7       28.47       49.52     43.83 o
  10   2   7       19.46       38.64     54.90 o
  11   2   7       97.07       98.33     60.11 o
  12   2   7        4.38      -26.02     57.69 o
  13   2   7       19.24       76.35     55.09 o
 -14   3   7       12.89       31.44     65.67 o
 -13   3   7        0.82       43.97    105.85 o
 -12   3   7       48.97       24.09    107.96 o
 -11   3   7       21.80      104.40    101.03 o
 -10   3   7      185.50      193.94     83.60 o
  -9   3   7      100.79      113.87     76.38 o
  -8   3   7      273.36      254.53     56.26 o
  -7   3   7        2.88        2.29     64.38 o
  -6   3   7        1.89       15.56     70.14 o
  -5   3   7      447.79      501.67     69.28 o
  -4   3   7       10.43       39.07     51.12 o
  -3   3   7      396.43      338.61     56.06 o
  -2   3   7      529.75      584.53     48.29 o
  -1   3   7        0.81       11.27     36.45 o
   0   3   7      170.49      178.64     42.76 o
   1   3   7      324.86      243.61     38.60 o
   2   3   7        1.44       45.67     53.31 o
   3   3   7       47.05       45.38     41.27 o
   4   3   7      298.17      283.86     42.45 o
   5   3   7       49.94       27.41     51.61 o
   6   3   7        4.37      -24.52     49.51 o
   7   3   7        1.67       36.81     40.40 o
   8   3   7       80.53       72.13     44.14 o
   9   3   7       14.32       -4.97     43.46 o
  10   3   7        5.99        8.71     57.29 o
  11   3   7       27.47       11.05     58.55 o
  12   3   7       25.84       15.93     59.55 o
  13   3   7        4.54      147.35    134.08 o
 -13   4   7       71.81       29.73     89.07 o
 -12   4   7      140.41      257.76    111.53 o
 -11   4   7       94.65       59.13    121.16 o
 -10   4   7       74.97       87.86     82.01 o
  -9   4   7        8.87       21.40     79.19 o
  -8   4   7     1306.01     1760.50    622.72 o
  -7   4   7      506.56      471.30     52.03 o
  -6   4   7        0.43       -3.80     65.47 o
  -5   4   7      179.25      145.84     61.26 o
  -4   4   7       70.01       31.25     49.02 o
  -3   4   7       85.35       34.19     49.90 o
  -2   4   7       29.40        9.51     50.38 o
  -1   4   7      434.47      405.97     39.36 o
   0   4   7        9.16       43.19     43.05 o
   1   4   7       19.42       38.17     41.61 o
   2   4   7      230.17      253.90     52.54 o
   3   4   7      882.91      863.61     56.44 o
   4   4   7      559.75      516.67     45.86 o
   5   4   7       37.87       30.70     41.92 o
   6   4   7       88.87       94.33     46.76 o
   7   4   7       79.13       47.70     42.89 o
   8   4   7        6.07       43.11     41.19 o
   9   4   7       85.68       31.61     54.75 o
  10   4   7       71.75       34.68     48.26 o
  11   4   7       54.30       85.74     50.47 o
 -12   5   7        1.11      124.55    142.64 o
 -11   5   7       26.85       43.93     99.33 o
 -10   5   7        1.73       50.15     92.67 o
  -9   5   7        0.15       -2.96     85.40 o
  -8   5   7       37.39       82.29     89.95 o
  -7   5   7        1.19       -2.55     74.84 o
  -6   5   7        5.09       27.61     53.19 o
  -5   5   7        3.21        9.64     54.67 o
  -4   5   7        9.29      -15.07     58.25 o
  -3   5   7        2.80       20.33     70.64 o
  -2   5   7      184.66      200.76     53.17 o
  -1   5   7      145.72      122.71     53.04 o
   0   5   7        3.29       18.97     41.78 o
   1   5   7       29.12       34.19     43.70 o
   2   5   7       36.08       49.33     50.36 o
   3   5   7      124.62      118.16     60.64 o
   4   5   7       12.11      -17.51     58.02 o
   5   5   7       61.46       52.93     46.01 o
   6   5   7       13.34      -12.51     48.02 o
   7   5   7        2.26      -26.80     51.01 o
   8   5   7       14.73       22.75     46.77 o
   9   5   7       46.59       41.85     42.98 o
  10   5   7       11.29       10.77     54.75 o
 -10   6   7       42.65       98.57    104.10 o
  -9   6   7       24.86       36.15     77.95 o
  -8   6   7       21.84       24.54     74.02 o
  -7   6   7      124.33      169.45     74.98 o
  -6   6   7        9.29       -5.73     71.25 o
  -5   6   7       79.19       56.44     61.13 o
  -4   6   7      122.83      116.87     53.96 o
  -3   6   7       90.95       93.49     48.95 o
  -2   6   7       11.33       -1.72     63.56 o
  -1   6   7       17.75        2.20     60.09 o
   0   6   7       45.28       87.80     60.76 o
   1   6   7        3.97      -15.77     49.78 o
   2   6   7       20.28       28.50     45.78 o
   3   6   7        8.29       -4.90     54.09 o
   4   6   7        1.34       -1.38     70.74 o
   5   6   7        7.56       -3.56     57.03 o
   6   6   7       27.08       12.36     61.84 o
   7   6   7      111.47      145.51     51.17 o
   8   6   7       12.97      -10.87     55.92 o
  -6   7   7        2.28        7.92     75.82 o
  -5   7   7       76.34      115.67     74.11 o
  -4   7   7        0.34      -42.64     59.86 o
  -3   7   7        5.59       40.91     71.61 o
  -2   7   7      105.71       89.40     58.48 o
  -1   7   7        0.83       -1.71     51.10 o
   0   7   7        6.42       25.83     50.62 o
   1   7   7       61.56      104.59     47.14 o
   2   7   7       42.93       91.75     72.21 o
   3   7   7        0.25       -2.48     61.57 o
   4   7   7        7.66       76.20     60.43 o
   5   7   7       44.00       90.60    154.94 o
 -15   0   8        4.67       15.75    268.79 o
 -14   0   8      144.84      117.60    112.30 o
 -13   0   8      150.15      122.28     80.76 o
 -12   0   8      389.26      301.08    213.76 o
 -11   0   8      557.54      671.56    333.42 o
 -10   0   8      136.05      272.81    143.96 o
  -9   0   8        4.03      -12.26    126.35 o
  -8   0   8       12.47      -16.22    101.50 o
  -7   0   8      354.54      239.88     91.84 o
  -6   0   8      199.38      228.92     91.55 o
  -5   0   8      315.84      327.70     91.01 o
  -4   0   8      519.91      486.26     53.82 o
  -3   0   8      147.03       52.35     59.96 o
  -2   0   8      524.20      677.32     75.63 o
  -1   0   8     1433.70     1616.09    216.96 o
   0   0   8      236.93      265.67    102.94 o
   1   0   8       49.00       99.08     57.35 o
   2   0   8       14.19        3.30     49.45 o
   3   0   8      557.27      502.77     52.92 o
   4   0   8     1949.78     1803.44     67.53 o
   5   0   8     1078.79     1103.42     82.88 o
   6   0   8        1.65       -0.15     62.71 o
   7   0   8        0.27       60.14     54.03 o
   8   0   8      145.22      130.19     56.64 o
   9   0   8        2.57       -2.33     68.29 o
  10   0   8        8.02       21.00     70.63 o
  11   0   8       88.30       79.31     66.41 o
  12   0   8        0.63       26.57    104.98 o
  13   0   8        7.20       -2.74     84.79 o
 -15   1   8      101.87       84.72     75.36 o
 -14   1   8        1.96       48.81     66.47 o
 -13   1   8       60.67       -1.43     66.95 o
 -12   1   8       53.09       59.67     62.36 o
 -11   1   8       15.03      -10.29     50.77 o
 -10   1   8      436.28      629.68    114.76 o
  -9   1   8      181.50      207.28    107.08 o
  -8   1   8      430.72      453.35     81.55 o
  -7   1   8       66.02      107.46     70.92 o
  -6   1   8      264.63      258.73     85.75 o
  -5   1   8        9.92      -17.30     47.61 o
  -4   1   8      992.70      986.50     47.12 o
  -3   1   8      210.26      259.44     51.57 o
  -2   1   8        8.12       -6.41     45.68 o
  -1   1   8       49.20       13.67     41.35 o
   0   1   8      453.66      464.30     41.35 o
   1   1   8       16.42       -5.13     48.00 o
   2   1   8       90.09       71.56     39.01 o
   3   1   8      476.36      470.42     54.35 o
   4   1   8       96.05      103.22     40.89 o
   5   1   8        3.47       -4.04     46.51 o
   6   1   8      111.82       89.35     42.75 o
   7   1   8      281.80      269.82     43.27 o
   8   1   8      167.82      136.12     44.56 o
   9   1   8        6.74       -3.70     40.98 o
  10   1   8       70.60       83.30     54.25 o
  11   1   8       18.61       12.95     59.55 o
  12   1   8       14.48       50.69     60.22 o
  13   1   8       83.45      115.36     55.02 o
 -15   2   8        0.33       57.05     70.67 o
 -14   2   8       14.07       31.06     70.12 o
 -13   2   8        0.15        1.98     72.55 o
 -12   2   8      142.29      198.93     80.50 o
 -11   2   8       38.80       84.06     92.71 o
 -10   2   8       15.76       48.83     85.22 o
  -9   2   8       14.86       51.82    115.34 o
  -8   2   8      133.69      151.14     93.91 o
  -7   2   8      107.86       91.41     55.71 o
  -6   2   8       82.83      156.21     64.67 o
  -5   2   8       64.32       50.14     52.24 o
  -4   2   8      486.77      475.86     47.61 o
  -3   2   8     1919.83     1945.18    162.72 o
  -2   2   8     2208.60     2163.31     79.45 o
  -1   2   8     1406.40     1391.85     53.74 o
   0   2   8        3.78      -18.88     42.37 o
   1   2   8      147.26      150.48     50.98 o
   2   2   8       12.26       49.16     45.07 o
   3   2   8        3.00       14.26     40.83 o
   4   2   8       85.68      104.04     40.38 o
   5   2   8      217.97      217.17     40.08 o
   6   2   8        0.03        8.83     44.40 o
   7   2   8        0.80      -14.26     36.89 o
   8   2   8      290.75      276.04     45.53 o
   9   2   8      138.45      129.08     43.12 o
  10   2   8      135.06      166.16     52.41 o
  11   2   8        7.67      -38.78     51.77 o
  12   2   8        6.86       41.40     56.17 o
  13   2   8        2.72       72.69     92.62 o
 -14   3   8       23.98       18.36     90.75 o
 -13   3   8       26.46       26.12     76.99 o
 -12   3   8        4.24        6.46     97.29 o
 -11   3   8      126.98      221.70    120.26 o
 -10   3   8       31.98       -8.71    120.00 o
  -9   3   8      179.79      238.20    119.24 o
  -8   3   8       17.13        7.25     62.78 o
  -7   3   8        3.43       26.98     71.22 o
  -6   3   8       14.01       13.07     80.32 o
  -5   3   8       44.57       45.26     76.52 o
  -4   3   8       95.04       90.76     43.53 o
  -3   3   8      499.84      531.01     89.10 o
  -2   3   8       24.72       44.10     38.26 o
  -1   3   8      103.15       91.20     42.53 o
   0   3   8        2.50        2.60     38.95 o
   1   3   8        8.90      -10.54     53.43 o
   2   3   8      153.41      123.57     42.25 o
   3   3   8      202.88      186.40     55.33 o
   4   3   8      176.93      156.09     47.43 o
   5   3   8       26.54       62.65     41.00 o
   6   3   8        3.66       22.26     42.08 o
   7   3   8        1.83      -13.19     42.25 o
   8   3   8       19.03       32.03     55.81 o
   9   3   8        1.17        5.18     52.79 o
  10   3   8       80.70       82.78     48.65 o
  11   3   8       61.67       85.96     57.56 o
  12   3   8        5.62       20.06     57.81 o
 -13   4   8       64.82      186.22    113.98 o
 -12   4   8       14.28       28.09     95.08 o
 -11   4   8        3.73       33.98    115.88 o
 -10   4   8      139.45      305.37    127.98 o
  -9   4   8        8.07       48.54     56.86 o
  -8   4   8       43.07       29.05     56.81 o
  -7   4   8      123.69      104.46     73.57 o
  -6   4   8      552.44      522.51     75.04 o
  -5   4   8      245.90      198.93     70.15 o
  -4   4   8        0.04       -5.23     59.16 o
  -3   4   8        0.22      -29.97     63.87 o
  -2   4   8       99.72       63.82     41.14 o
  -1   4   8       58.04       73.88     36.90 o
   0   4   8      104.59       56.83     42.37 o
   1   4   8      808.46      737.44     50.80 o
   2   4   8      381.56      318.42     49.15 o
   3   4   8       51.99       63.08     40.07 o
   4   4   8      144.48      136.11     51.23 o
   5   4   8       75.52       97.14     40.70 o
   6   4   8       60.56       51.57     49.88 o
   7   4   8       19.43       19.16     44.79 o
   8   4   8       31.70       28.73     48.05 o
   9   4   8       78.07       93.31     49.88 o
  10   4   8        6.04       31.05     52.34 o
  11   4   8        0.99       41.78     48.72 o
 -11   5   8       42.08      182.33    111.74 o
 -10   5   8       16.09        9.88     99.82 o
  -9   5   8        0.03       -8.65     89.95 o
  -8   5   8      138.12      233.96     91.95 o
  -7   5   8       38.78       53.57     61.75 o
  -6   5   8       12.30      -19.89     69.33 o
  -5   5   8       34.28       24.95     64.08 o
  -4   5   8       86.16      102.28     60.12 o
  -3   5   8       71.31       94.88     51.96 o
  -2   5   8       17.93       49.16     58.36 o
  -1   5   8       49.47       48.01     38.43 o
   0   5   8       88.96       77.41     44.54 o
   1   5   8      131.18      135.33     49.35 o
   2   5   8        2.95       12.94     52.66 o
   3   5   8        9.96       43.44     51.10 o
   4   5   8       24.79       53.44     53.38 o
   5   5   8        5.99       30.66     45.90 o
   6   5   8       25.37       29.07     53.67 o
   7   5   8       17.84       20.56     46.16 o
   8   5   8       18.04       25.26     47.51 o
   9   5   8        9.81       15.13     51.42 o
  -9   6   8       22.34       44.84     84.28 o
  -8   6   8       92.73      112.89     91.94 o
  -7   6   8       31.08       78.18     84.74 o
  -6   6   8      228.20      290.35     85.38 o
  -5   6   8      105.33       82.07     54.28 o
  -4   6   8        2.94      -27.14     60.49 o
  -3   6   8       10.47       13.09     64.48 o
  -2   6   8        2.67      -18.77     59.17 o
  -1   6   8       54.56       34.12     41.81 o
   0   6   8      347.87      376.27     54.25 o
   1   6   8      118.74       97.91     55.88 o
   2   6   8       44.07       32.09     52.20 o
   3   6   8       16.29       38.94     54.24 o
   4   6   8       31.85       58.57     52.70 o
   5   6   8        5.34       63.92     59.23 o
   6   6   8       22.26       45.24     53.08 o
   7   6   8        3.81       29.75     73.68 o
  -5   7   8       12.49       25.76     73.72 o
  -4   7   8       28.67       89.26     76.72 o
  -3   7   8        0.85        8.77     51.18 o
  -2   7   8        0.58       -6.02     50.93 o
  -1   7   8        0.33       24.60     49.67 o
   0   7   8       14.46        2.02     50.79 o
   1   7   8        0.68       71.51     63.65 o
   2   7   8        9.04        0.58     68.78 o
   3   7   8        0.07       20.99     82.06 o
 -15   1   9        7.13       44.05     71.54 o
 -14   1   9        1.85        8.83     59.20 o
 -13   1   9        2.68       25.95     57.87 o
 -12   1   9       12.25        7.90     50.12 o
 -11   1   9        9.50       23.92     75.27 o
 -10   1   9       32.99      -14.87    101.57 o
  -9   1   9       27.57       15.54     91.65 o
  -8   1   9        8.45        8.32     79.87 o
  -7   1   9       34.54       43.20     51.07 o
  -6   1   9      212.62      217.91     52.29 o
  -5   1   9      350.28      406.55     55.63 o
  -4   1   9       17.91       18.28     46.74 o
  -3   1   9      104.52      117.85     57.62 o
  -2   1   9      304.42      273.12     49.68 o
  -1   1   9      307.30      289.92     40.90 o
   0   1   9       10.10        7.92     39.38 o
   1   1   9      136.22      170.36     40.36 o
   2   1   9      318.35      307.73     42.58 o
   3   1   9      101.29       77.66     43.29 o
   4   1   9        4.32       42.50     36.47 o
   5   1   9      129.48       86.30     39.29 o
   6   1   9       49.87       49.01     54.11 o
   7   1   9       17.24       27.83     48.32 o
   8   1   9      189.35      143.72     48.04 o
   9   1   9      146.15      154.17     43.04 o
  10   1   9       84.43       79.95     53.35 o
  11   1   9       14.73       -2.26     48.17 o
  12   1   9       34.20      -14.17     64.17 o
 -14   2   9       31.98       49.86     70.49 o
 -13   2   9        7.61       48.32     77.84 o
 -12   2   9       47.13       53.26     85.36 o
 -11   2   9       97.81      219.43     86.86 o
 -10   2   9        2.17        5.91    106.73 o
  -9   2   9      184.64      364.62    113.49 o
  -8   2   9      441.85      526.85     79.64 o
  -7   2   9      194.51      149.29     55.70 o
  -6   2   9       32.83       30.24     54.08 o
  -5   2   9      203.48      248.93     53.85 o
  -4   2   9      105.10       89.95     52.74 o
  -3   2   9       16.67       12.77     44.60 o
  -2   2   9      305.57      299.64     45.35 o
  -1   2   9       95.50      120.13     46.35 o
   0   2   9       83.04      135.01     48.89 o
   1   2   9        5.21       22.07     49.77 o
   2   2   9        4.07       -2.15     49.11 o
   3   2   9      309.51      331.19     45.46 o
   4   2   9      182.18      174.73     40.24 o
   5   2   9       20.76       25.94     44.60 o
   6   2   9       86.44       71.63     42.51 o
   7   2   9      133.28      153.91     43.91 o
   8   2   9        0.02       19.65     46.10 o
   9   2   9       89.96       40.84     47.88 o
  10   2   9      127.06      176.71     51.15 o
  11   2   9       27.58       24.61     51.28 o
  12   2   9       15.79       17.59     61.92 o
 -13   3   9       61.52      124.03     95.53 o
 -12   3   9      120.73      141.96    118.85 o
 -11   3   9       26.70      -14.14    116.48 o
 -10   3   9       89.00      134.07     73.15 o
  -9   3   9      769.70      654.27    128.52 o
  -8   3   9      198.58      236.13     64.87 o
  -7   3   9        0.41       -1.73     73.80 o
  -6   3   9       42.49       69.74     74.14 o
  -5   3   9      277.23      306.94     52.23 o
  -4   3   9        0.08       11.23     43.41 o
  -3   3   9      117.87      139.20     55.46 o
  -2   3   9       43.66       50.82     42.73 o
  -1   3   9      299.26      315.58     48.76 o
   0   3   9       33.28        3.27     45.97 o
   1   3   9      193.95      174.95     42.54 o
   2   3   9      408.00      387.42     60.37 o
   3   3   9      184.99      187.73     47.43 o
   4   3   9       40.51       52.95     41.64 o
   5   3   9       51.80       37.44     41.50 o
   6   3   9       54.70       63.51     44.16 o
   7   3   9        5.29       25.48     47.94 o
   8   3   9       34.60       22.12     46.05 o
   9   3   9        0.53        5.03     53.93 o
  10   3   9        0.97       30.29     43.63 o
  11   3   9        0.32       32.31     51.90 o
 -12   4   9       43.19       40.44    104.22 o
 -11   4   9       22.12      -43.20    136.68 o
 -10   4   9        2.33       26.01    149.07 o
  -9   4   9       55.77       50.96     48.15 o
  -8   4   9        0.19       13.42     76.48 o
  -7   4   9       71.38       60.86     75.63 o
  -6   4   9        1.09       23.56     63.13 o
  -5   4   9        0.35       48.75     50.62 o
  -4   4   9       46.65       12.88     54.89 o
  -3   4   9      164.35      106.07     55.61 o
  -2   4   9       33.23       32.92     47.89 o
  -1   4   9      233.92      204.59     39.26 o
   0   4   9      166.31      160.12     43.92 o
   1   4   9       37.19       71.63     48.57 o
   2   4   9       53.38       50.54     41.58 o
   3   4   9      186.50      209.73     48.61 o
   4   4   9       60.19       62.63     46.01 o
   5   4   9       26.72       44.26     45.79 o
   6   4   9        0.15       28.87     50.16 o
   7   4   9       22.79       50.00     52.05 o
   8   4   9        8.80       18.48     48.37 o
   9   4   9        0.03       28.97     52.27 o
  10   4   9        9.80       38.65     54.16 o
 -11   5   9       14.24      146.10    150.39 o
 -10   5   9        1.10      125.39    117.72 o
  -9   5   9       14.82       41.21     79.08 o
  -8   5   9       41.58       46.11     63.68 o
  -7   5   9        8.14       -3.91     79.30 o
  -6   5   9       76.85       81.07     79.69 o
  -5   5   9        4.90       15.60     59.32 o
  -4   5   9       71.59       72.73     61.31 o
  -3   5   9      206.22      183.02     56.53 o
  -2   5   9        0.05        8.90     46.50 o
  -1   5   9      142.18      103.16     48.28 o
   0   5   9        1.35       -3.50     58.04 o
   1   5   9        4.72       -8.29     42.50 o
   2   5   9        4.29       18.44     47.63 o
   3   5   9       23.63       19.23     55.21 o
   4   5   9        0.05       23.09     61.08 o
   5   5   9        0.84       14.75     49.73 o
   6   5   9        0.38       52.96     54.89 o
   7   5   9        0.08       14.60     57.16 o
   8   5   9       19.19       42.65     58.51 o
  -8   6   9        0.37       29.13    101.80 o
  -7   6   9        3.13       35.17     81.10 o
  -6   6   9       70.18       75.30     66.03 o
  -5   6   9        0.25      -15.12     73.58 o
  -4   6   9       84.13      112.54     75.57 o
  -3   6   9        0.72        6.04     46.04 o
  -2   6   9        0.14        2.79     43.73 o
  -1   6   9        0.92      -54.38     54.38 o
   0   6   9       35.96       71.52     58.23 o
   1   6   9       73.35       76.06     50.18 o
   2   6   9       14.62       66.38     59.30 o
   3   6   9       28.01       51.46     62.85 o
   4   6   9       16.06       36.64     60.28 o
   5   6   9       33.97       34.44     67.16 o
   6   6   9        7.54       52.05     65.49 o
  -3   7   9        1.06       41.98     81.14 o
  -2   7   9      131.91      122.78     57.41 o
  -1   7   9        1.06       44.30     53.94 o
   0   7   9        0.25       16.87     72.65 o
 -14   0  10       24.15       55.14     77.55 o
 -13   0  10      141.07      138.31     78.09 o
 -12   0  10      177.33      143.72     72.49 o
 -11   0  10       75.22       52.77    251.59 o
 -10   0  10       21.19        8.19    179.03 o
  -9   0  10      534.22      514.43    143.75 o
  -8   0  10      217.60      211.63     92.26 o
  -7   0  10      129.13      141.11    106.72 o
  -6   0  10      296.29      245.31     66.54 o
  -5   0  10        9.36       27.35     61.51 o
  -4   0  10        1.10       60.36     58.07 o
  -3   0  10      397.78      408.69    125.33 o
  -2   0  10      855.74      970.64    193.68 o
  -1   0  10      152.62      151.87     54.08 o
   0   0  10      747.49      734.17    104.16 o
   1   0  10       22.81       42.55     65.79 o
   2   0  10      687.66      659.74     56.88 o
   3   0  10      211.19      179.13     53.25 o
   4   0  10       36.83        4.87     61.35 o
   5   0  10        1.06       72.61     78.30 o
   6   0  10       54.06       72.57     68.91 o
   7   0  10       88.59      193.80     72.06 o
   8   0  10      194.73      194.39     73.45 o
   9   0  10       19.88        9.54     77.05 o
  10   0  10       15.68       26.88     75.88 o
  11   0  10       31.31       51.75     71.40 o
  12   0  10       44.83      126.77     83.24 o
 -14   1  10       52.63       66.69     70.54 o
 -13   1  10        3.33        1.56     51.24 o
 -12   1  10        9.29        0.07     52.24 o
 -11   1  10       53.04       65.43    118.53 o
 -10   1  10        0.11       25.05     98.77 o
  -9   1  10       14.89       27.90     70.20 o
  -8   1  10      236.71      363.88     85.93 o
  -7   1  10      114.01      133.68     58.76 o
  -6   1  10      476.23      472.04     45.57 o
  -5   1  10       95.06       67.55     44.02 o
  -4   1  10      826.18      865.82    122.85 o
  -3   1  10      330.54      322.97     53.90 o
  -2   1  10       27.88       28.77     46.24 o
  -1   1  10      174.36      167.08     37.85 o
   0   1  10     1651.97     1546.53     79.72 o
   1   1  10      194.71      262.42     42.85 o
   2   1  10        1.61       21.04     41.85 o
   3   1  10      487.55      469.19     48.69 o
   4   1  10       57.42       60.34     38.88 o
   5   1  10      197.26      209.81     46.26 o
   6   1  10      138.85      127.28     46.32 o
   7   1  10      173.72      180.39     51.41 o
   8   1  10      170.07      191.85     54.03 o
   9   1  10        8.74       46.87     47.77 o
  10   1  10        1.42       25.51     65.14 o
  11   1  10       15.17        9.21     51.73 o
 -14   2  10        3.21       38.19     67.63 o
 -13   2  10        0.06       -1.94     75.21 o
 -12   2  10       26.44       36.42     94.22 o
 -11   2  10        1.44       -9.83     79.55 o
 -10   2  10      222.10      349.84    135.20 o
  -9   2  10       97.83      153.00     87.97 o
  -8   2  10       49.04       79.79     99.05 o
  -7   2  10       76.45       80.04     55.51 o
  -6   2  10       38.05       51.68     50.71 o
  -5   2  10       11.71        1.85     46.55 o
  -4   2  10      221.27      253.30     52.21 o
  -3   2  10      262.79      228.68     46.12 o
  -2   2  10        5.85      -10.39     55.88 o
  -1   2  10       27.17        8.23     48.20 o
   0   2  10      157.48      152.53     40.70 o
   1   2  10        1.42       77.59     39.71 o
   2   2  10      128.24       99.69     41.53 o
   3   2  10        0.00       -4.63     41.45 o
   4   2  10        9.65        0.49     42.55 o
   5   2  10       42.07        7.41     45.56 o
   6   2  10      128.07       51.91     41.52 o
   7   2  10        0.26       10.16     42.72 o
   8   2  10      125.38      105.23     49.26 o
   9   2  10        2.65       54.31     53.47 o
  10   2  10       19.46      -16.55     54.37 o
  11   2  10        0.17       41.77     58.46 o
 -13   3  10       35.91       43.32    111.58 o
 -12   3  10       58.71      178.21    139.65 o
 -11   3  10       14.19       91.03    116.51 o
 -10   3  10       69.66      106.32    112.46 o
  -9   3  10       98.48      179.55    123.73 o
  -8   3  10      185.98      260.74     98.01 o
  -7   3  10       20.35       34.83     68.79 o
  -6   3  10       14.94       -4.45     63.28 o
  -5   3  10       37.44       -9.44     59.86 o
  -4   3  10       15.79       -8.71     55.29 o
  -3   3  10       36.21       31.40     51.67 o
  -2   3  10       13.45       42.40     40.16 o
  -1   3  10      766.90      837.00     56.97 o
   0   3  10       33.97       49.29     48.91 o
   1   3  10      419.46      412.82     62.81 o
   2   3  10        0.27        4.81     55.95 o
   3   3  10      159.58      112.95     50.80 o
   4   3  10       33.08       12.07     45.32 o
   5   3  10        6.55      -26.53     49.14 o
   6   3  10        4.06        4.06     44.43 o
   7   3  10        7.42       28.52     53.82 o
   8   3  10        0.68       -7.43     52.52 o
   9   3  10        2.06       -8.43     54.82 o
  10   3  10       13.06       50.80     57.24 o
 -12   4  10        6.72       38.12    126.13 o
 -11   4  10        0.25       58.67    176.72 o
 -10   4  10       12.25       31.83     68.21 o
  -9   4  10       37.21       34.61     60.60 o
  -8   4  10       13.42       36.66     74.06 o
  -7   4  10        0.27       24.78     78.60 o
  -6   4  10        5.48        6.05     68.90 o
  -5   4  10       11.88       34.67     56.18 o
  -4   4  10        5.03        8.80     57.86 o
  -3   4  10      209.06      241.35     69.87 o
  -2   4  10      203.35      182.82     46.66 o
  -1   4  10        0.18       -5.66     48.04 o
   0   4  10       39.47       34.21     45.68 o
   1   4  10       17.19        2.72     50.79 o
   2   4  10       19.40       30.75     42.23 o
   3   4  10       38.46       57.15     52.30 o
   4   4  10      256.87      234.92     52.66 o
   5   4  10       30.09        4.86     53.04 o
   6   4  10      146.04      143.35     56.73 o
   7   4  10        1.03      -12.54     45.56 o
   8   4  10        5.00      -10.22     56.11 o
   9   4  10       61.22       72.59     52.81 o
 -10   5  10       44.25      298.46    204.43 o
  -9   5  10       13.56       33.86     64.52 o
  -8   5  10       65.60       51.30     70.83 o
  -7   5  10      162.56      163.63     89.62 o
  -6   5  10        7.36      -17.08     74.70 o
  -5   5  10       95.64      123.41     65.05 o
  -4   5  10      352.06      398.88     56.20 o
  -3   5  10        0.90       -9.28     57.31 o
  -2   5  10       46.56       21.15     47.63 o
  -1   5  10      200.96      192.57     48.32 o
   0   5  10      108.11      113.96     47.21 o
   1   5  10       53.39      108.85     53.44 o
   2   5  10       65.63      115.69     54.99 o
   3   5  10        0.02       -4.75     52.79 o
   4   5  10      129.64      135.20     55.95 o
   5   5  10        3.29       17.42     53.96 o
   6   5  10       12.49       50.74     59.16 o
   7   5  10       63.84       87.99     50.55 o
  -7   6  10        6.32       11.59     77.04 o
  -6   6  10       23.61       65.33     66.85 o
  -5   6  10        4.93       29.33     60.33 o
  -4   6  10       69.68       38.21     55.78 o
  -3   6  10        1.26       39.44     63.97 o
  -2   6  10       85.35      138.85     59.63 o
  -1   6  10       14.35       43.04     53.90 o
   0   6  10        2.72        9.14     60.81 o
   1   6  10       20.24        6.00     55.54 o
   2   6  10       55.63       50.10     54.36 o
   3   6  10       15.50       45.67     58.20 o
   4   6  10       89.08       87.47     68.71 o
 -13   1  11       24.41       50.20     55.00 o
 -12   1  11        9.52        9.38    173.20 o
 -11   1  11        3.65       56.84    133.29 o
 -10   1  11        0.22      -41.70     97.94 o
  -9   1  11        0.49      -17.82     72.11 o
  -8   1  11       23.58        8.74     76.09 o
  -7   1  11        5.20       28.56     53.47 o
  -6   1  11        0.24       19.98     51.49 o
  -5   1  11      188.40      167.25     59.55 o
  -4   1  11      166.63      161.49     51.69 o
  -3   1  11       12.57       47.26     47.47 o
  -2   1  11       50.55       61.74     55.91 o
  -1   1  11      217.38      188.56     42.35 o
   0   1  11      169.82      192.63     47.28 o
   1   1  11      118.52      100.04     40.96 o
   2   1  11        9.80       31.03     43.32 o
   3   1  11       29.13        8.65     49.23 o
   4   1  11       34.15       43.59     46.49 o
   5   1  11       84.85      111.07     52.26 o
   6   1  11      100.43      100.09     51.37 o
   7   1  11        0.79        9.87     50.60 o
   8   1  11        3.48        2.55     51.35 o
   9   1  11        0.00       14.76     50.23 o
  10   1  11        7.09       36.91     57.38 o
  11   1  11        0.03       86.54     65.31 o
 -13   2  11       22.69       19.50     90.94 o
 -12   2  11       15.78        3.57    109.95 o
 -11   2  11       90.82      197.68    163.66 o
 -10   2  11        8.86       11.37    128.12 o
  -9   2  11       88.24      149.72     83.85 o
  -8   2  11       67.47       87.54    101.14 o
  -7   2  11      145.44      151.70     59.69 o
  -6   2  11        2.15        6.42     52.28 o
  -5   2  11       35.02       44.33     52.65 o
  -4   2  11       96.90      105.51     47.86 o
  -3   2  11      582.96      618.98     59.39 o
  -2   2  11      168.15      106.71     49.73 o
  -1   2  11      453.87      469.98     94.21 o
   0   2  11        1.01       -6.84     45.60 o
   1   2  11       11.23       51.29     44.87 o
   2   2  11       13.82       35.56     51.18 o
   3   2  11      217.78      171.55     47.37 o
   4   2  11       62.42       36.83     39.72 o
   5   2  11       40.15       15.97     39.38 o
   6   2  11        0.47       23.61     45.52 o
   7   2  11        1.20       85.17     50.64 o
   8   2  11       88.67       89.57     47.49 o
   9   2  11        0.22       23.26     54.16 o
  10   2  11        2.03       94.09     53.24 o
 -12   3  11       38.85      102.08    153.34 o
 -11   3  11        0.16      -30.47    103.97 o
 -10   3  11      110.39      122.41    161.80 o
  -9   3  11      294.11      576.58    130.58 o
  -8   3  11        0.77       33.51     74.68 o
  -7   3  11        0.02       51.87     64.60 o
  -6   3  11       65.42      111.61     63.18 o
  -5   3  11      248.35      298.66     70.63 o
  -4   3  11       15.90       45.45     57.85 o
  -3   3  11     1047.99     1082.88    165.51 o
  -2   3  11      101.26       91.67     58.36 o
  -1   3  11      388.50      295.18     47.52 o
   0   3  11       19.68       50.29     44.74 o
   1   3  11     1039.69     1206.62    165.55 o
   2   3  11      262.52      246.06     51.84 o
   3   3  11       41.91        0.45     51.83 o
   4   3  11        2.31      -42.27     52.09 o
   5   3  11       45.58       33.57     48.71 o
   6   3  11      108.72       92.17     51.05 o
   7   3  11        7.36        2.36     58.14 o
   8   3  11       76.81       40.95     52.39 o
   9   3  11       25.41       88.99     55.76 o
 -11   4  11       18.35      178.21    141.89 o
 -10   4  11       12.08      -16.55     99.02 o
  -9   4  11       75.19       76.46     75.19 o
  -8   4  11        4.04       44.94     92.68 o
  -7   4  11        7.27       22.56     84.60 o
  -6   4  11        2.85       47.62     77.46 o
  -5   4  11       13.64       45.00     60.10 o
  -4   4  11       57.52       44.98     50.80 o
  -3   4  11        1.55       49.36     49.22 o
  -2   4  11       47.32       18.88     53.54 o
  -1   4  11      157.05      123.57     46.93 o
   0   4  11       10.79       20.02     51.73 o
   1   4  11       96.78       65.24     46.11 o
   2   4  11      298.10      271.69     55.34 o
   3   4  11        1.47       50.69     50.78 o
   4   4  11       12.30       14.09     48.43 o
   5   4  11       14.02       37.62     50.30 o
   6   4  11        8.67        6.24     52.50 o
   7   4  11        2.56      -14.56     56.93 o
   8   4  11       28.45       48.69     62.68 o
  -9   5  11       93.62      134.31     72.83 o
  -8   5  11        6.66       57.43     96.46 o
  -7   5  11       10.88       41.76     88.87 o
  -6   5  11        0.11       35.30     80.35 o
  -5   5  11        0.32       62.88     71.18 o
  -4   5  11        0.00        2.63     64.15 o
  -3   5  11      122.00      159.24     60.31 o
  -2   5  11       35.42       37.82     57.90 o
  -1   5  11        6.66        5.27     50.29 o
   0   5  11        0.44      -34.50     47.37 o
   1   5  11       21.78       -6.13     54.47 o
   2   5  11       14.17        9.73     50.38 o
   3   5  11       10.48       -2.21     52.52 o
   4   5  11        0.95      -22.29     63.85 o
   5   5  11        2.16      -24.61     55.18 o
   6   5  11        0.00       21.49     58.18 o
  -5   6  11        7.84        8.73     65.37 o
  -4   6  11        7.56       23.59     61.11 o
  -3   6  11       49.95      122.63     61.45 o
  -2   6  11        1.22       16.20     54.20 o
  -1   6  11        0.22       22.72     54.76 o
   0   6  11       23.55       18.04     61.02 o
   1   6  11       11.54       14.35     70.90 o
   2   6  11        0.24       66.54     59.35 o
 -13   0  12        0.45       22.22     77.12 o
 -12   0  12       51.41       63.09    282.84 o
 -11   0  12        0.03       83.21    253.22 o
 -10   0  12       24.98       68.91    226.29 o
  -9   0  12      103.83      111.30    125.48 o
  -8   0  12      295.67      232.07    102.97 o
  -7   0  12        8.91      -28.75    118.66 o
  -6   0  12      293.64      265.96     74.30 o
  -5   0  12        2.95       36.40     93.11 o
  -4   0  12      108.15      145.08     59.63 o
  -3   0  12       42.11       44.11     57.81 o
  -2   0  12       70.25       34.49     72.49 o
  -1   0  12     1096.43     1339.50    356.35 o
   0   0  12      754.91      679.84     61.03 o
   1   0  12        0.63      -20.64     62.10 o
   2   0  12      426.87      562.30    131.60 o
   3   0  12      281.42      318.47     68.25 o
   4   0  12        6.81       27.11     66.07 o
   5   0  12      280.64      365.23     87.81 o
   6   0  12        2.76      -13.53     65.16 o
   7   0  12       23.72       67.48     68.23 o
   8   0  12        1.06      -20.01     74.09 o
   9   0  12       15.87      -59.05     82.68 o
  10   0  12        0.63      -14.34    104.90 o
 -13   1  12       67.80       29.87     62.55 o
 -12   1  12       14.82      155.50    187.62 o
 -11   1  12       14.25       -4.10    156.88 o
 -10   1  12        1.86      -55.36    123.64 o
  -9   1  12        0.58       29.74    104.00 o
  -8   1  12      305.01      297.89     85.97 o
  -7   1  12       29.91       43.20     72.08 o
  -6   1  12       45.37       48.70     52.35 o
  -5   1  12      117.32       68.86     45.96 o
  -4   1  12      227.29      210.79     50.23 o
  -3   1  12      238.81      204.74     47.52 o
  -2   1  12       60.75       50.51     42.81 o
  -1   1  12      252.60      243.40     45.57 o
   0   1  12       85.39       46.05     42.20 o
   1   1  12      103.31       77.19     44.03 o
   2   1  12      116.84       31.06     47.21 o
   3   1  12      161.35      207.16     46.85 o
   4   1  12       55.35       88.53     46.63 o
   5   1  12       40.31       88.15     54.80 o
   6   1  12        8.73       -7.49     51.99 o
   7   1  12      130.18       86.63     58.19 o
   8   1  12        9.73        9.14     49.64 o
   9   1  12       16.54        3.79     58.72 o
  10   1  12        0.03      105.86    132.36 o
 -12   2  12        0.34       50.58    201.93 o
 -11   2  12       31.83       64.32    157.49 o
 -10   2  12       34.64       20.79    125.43 o
  -9   2  12       54.36       85.59    103.37 o
  -8   2  12      129.11      156.93     92.55 o
  -7   2  12       50.59       78.66     61.05 o
  -6   2  12       10.06       41.86     64.51 o
  -5   2  12       16.18       48.45     66.05 o
  -4   2  12      161.69       72.51     56.61 o
  -3   2  12        8.35       28.38     52.88 o
  -2   2  12      162.67      157.62     53.21 o
  -1   2  12      216.94      179.53     47.62 o
   0   2  12      126.21      187.78     49.15 o
   1   2  12      264.04      329.61     61.22 o
   2   2  12        7.74       87.01     63.40 o
   3   2  12        7.59       -0.63     42.94 o
   4   2  12        2.73       52.12     47.37 o
   5   2  12       73.56       67.33     45.24 o
   6   2  12       15.08       38.54     43.58 o
   7   2  12      177.38      139.69     53.28 o
   8   2  12       48.95       27.92     51.92 o
   9   2  12       20.69       69.48     55.23 o
 -11   3  12        0.62      145.65    194.15 o
 -10   3  12        0.07      -65.91    186.72 o
  -9   3  12       56.59      121.79    146.83 o
  -8   3  12        0.27       -7.97     75.94 o
  -7   3  12       66.51       64.86     84.88 o
  -6   3  12        4.47        5.34     79.85 o
  -5   3  12      122.93      123.89     76.92 o
  -4   3  12       61.09       66.76     62.25 o
  -3   3  12      201.36      180.43     60.59 o
  -2   3  12        0.01       46.59     46.68 o
  -1   3  12       24.62       13.31     50.74 o
   0   3  12        1.66       14.74     46.10 o
   1   3  12      213.72      206.51     47.29 o
   2   3  12      106.65       65.95     60.88 o
   3   3  12        0.12       -8.56     47.33 o
   4   3  12        3.98      -27.64     51.10 o
   5   3  12        7.97       17.76     53.35 o
   6   3  12        1.08       87.83     54.77 o
   7   3  12        0.15        4.66     59.12 o
   8   3  12        3.20       37.46     59.33 o
 -10   4  12        5.17       44.11    178.74 o
  -9   4  12       17.67       49.19     82.92 o
  -8   4  12       35.13       82.20    104.02 o
  -7   4  12        5.97       72.03     90.48 o
  -6   4  12       38.62       81.06     88.62 o
  -5   4  12      153.96      139.55     72.61 o
  -4   4  12       12.99       58.90     74.91 o
  -3   4  12      236.31      227.98     70.64 o
  -2   4  12       64.64       47.74     47.44 o
  -1   4  12        5.61        8.01     54.52 o
   0   4  12       41.59       88.57     48.08 o
   1   4  12       51.73      107.94     53.57 o
   2   4  12        0.45        0.39     49.89 o
   3   4  12      185.37      135.04     50.11 o
   4   4  12        0.00      -11.43     57.68 o
   5   4  12        3.47       36.58     51.36 o
   6   4  12        6.79       50.50     57.75 o
   7   4  12        5.05       36.54     92.02 o
  -7   5  12      124.24      187.12     98.95 o
  -6   5  12       35.48      112.86     84.68 o
  -5   5  12       19.47       46.25     88.14 o
  -4   5  12      163.99      190.67     68.38 o
  -3   5  12       11.17       46.33     64.95 o
  -2   5  12       25.07      -27.72     59.57 o
  -1   5  12       80.07       73.66     53.68 o
   0   5  12       83.15      125.37     57.00 o
   1   5  12       88.36       64.07     50.30 o
   2   5  12       58.49       47.47     52.40 o
   3   5  12       96.93      126.68     58.68 o
   4   5  12       11.89       36.32     65.38 o
 -12   1  13        7.03       76.15    207.73 o
 -11   1  13       18.18       -4.74    134.89 o
 -10   1  13       62.75       64.50    109.01 o
  -9   1  13      123.42       75.55     87.47 o
  -8   1  13       71.93       64.92     74.34 o
  -7   1  13        0.08       32.89     77.69 o
  -6   1  13        2.01       31.46     57.95 o
  -5   1  13       13.10       54.12     46.31 o
  -4   1  13        6.20       33.75     58.56 o
  -3   1  13       50.49       15.50     46.20 o
  -2   1  13       12.69        7.29     44.29 o
  -1   1  13        7.16       21.42     42.36 o
   0   1  13        3.64       35.82     50.16 o
   1   1  13       14.14        3.14     40.82 o
   2   1  13       17.50       27.80     43.77 o
   3   1  13       30.17       11.99     42.60 o
   4   1  13       13.16       25.43     62.39 o
   5   1  13        1.52       32.32     49.65 o
   6   1  13       45.81       31.86     49.90 o
   7   1  13       53.18       51.32     53.73 o
   8   1  13        0.39       -7.76     54.48 o
 -11   2  13       29.71      142.57    146.80 o
 -10   2  13      138.15      166.95    145.09 o
  -9   2  13       63.70       92.75    112.13 o
  -8   2  13        0.81      -27.66     86.43 o
  -7   2  13      146.74      154.65     74.15 o
  -6   2  13       93.17       50.20     55.42 o
  -5   2  13        1.95       -9.14     54.00 o
  -4   2  13      103.03       81.17     52.23 o
  -3   2  13      134.58      105.01     50.66 o
  -2   2  13       67.47       90.89     49.23 o
  -1   2  13       11.09       12.23     58.19 o
   0   2  13      374.45      365.48     49.61 o
   1   2  13       38.69       46.27     56.38 o
   2   2  13       48.39       80.95     58.40 o
   3   2  13        1.94       44.68     59.79 o
   4   2  13      103.79      125.40     52.75 o
   5   2  13       20.69       16.94     45.67 o
   6   2  13       19.69      -15.11     45.90 o
   7   2  13       59.34       83.22     53.58 o
   8   2  13       51.04      108.36     58.50 o
 -10   3  13        9.20       77.42    145.08 o
  -9   3  13        2.70       34.10    150.57 o
  -8   3  13        9.33       25.22     77.96 o
  -7   3  13       20.64       58.04     91.66 o
  -6   3  13        0.10       -4.92     68.13 o
  -5   3  13       76.63      117.51     60.70 o
  -4   3  13        1.02       -4.37     62.44 o
  -3   3  13       81.80       62.11     60.02 o
  -2   3  13      102.03       95.98     50.58 o
  -1   3  13       12.17       26.17     53.39 o
   0   3  13        7.93       51.08     48.42 o
   1   3  13        6.44        5.01     57.92 o
   2   3  13       56.97       71.87     55.51 o
   3   3  13        5.92      -12.22     46.71 o
   4   3  13       27.38       15.34     50.66 o
   5   3  13       25.99       60.84     57.14 o
   6   3  13        8.87       42.94     59.98 o
   7   3  13        0.85       53.34     61.46 o
  -8   4  13        0.01       45.14    100.75 o
  -7   4  13        9.77       89.44    104.72 o
  -6   4  13        2.58       53.56     83.07 o
  -5   4  13       25.29       12.34     68.86 o
  -4   4  13       41.75       10.59     60.54 o
  -3   4  13       59.89       46.18     56.93 o
  -2   4  13       40.20       -4.30     57.56 o
  -1   4  13       11.25       60.19     54.03 o
   0   4  13       57.15       25.51     52.18 o
   1   4  13        3.18       82.55     58.09 o
   2   4  13       65.87       47.39     52.23 o
   3   4  13        1.10       12.18     54.54 o
   4   4  13       18.02       47.90     57.09 o
   5   4  13        0.40       81.93     66.37 o
  -5   5  13       34.71       41.31     79.45 o
  -4   5  13       10.93       42.16     73.05 o
  -3   5  13        5.40        9.43     60.18 o
  -2   5  13        0.84       83.63     66.51 o
  -1   5  13        0.98       23.16     66.35 o
   0   5  13        0.00       28.11     61.32 o
   1   5  13       51.66       53.14     57.15 o
   2   5  13       27.96       38.44     88.47 o
 -11   0  14        0.01      -27.92    306.44 o
 -10   0  14       47.36      109.15    206.73 o
  -9   0  14       67.72       70.48    228.97 o
  -8   0  14       38.72       99.30    160.74 o
  -7   0  14       16.49      -51.93    119.62 o
  -6   0  14       87.93      -30.13     85.52 o
  -5   0  14      255.89      127.66    107.02 o
  -4   0  14      464.79      244.28     75.23 o
  -3   0  14       50.57       21.18     57.25 o
  -2   0  14       26.21      -20.45     56.47 o
  -1   0  14      166.90      143.01     84.16 o
   0   0  14       15.75       13.68     58.80 o
   1   0  14       37.77      -30.96     64.00 o
   2   0  14      112.15      118.52     75.20 o
   3   0  14       62.96       69.65     83.90 o
   4   0  14        5.62      -13.75     74.11 o
   5   0  14       50.92       27.83     84.94 o
   6   0  14       46.09       78.01     73.76 o
   7   0  14       54.21      146.00     83.37 o
 -10   1  14        0.03       10.00    112.37 o
  -9   1  14        2.17       24.16     93.98 o
  -8   1  14        3.06       56.74     91.65 o
  -7   1  14       29.41       54.97     86.14 o
  -6   1  14       14.32      -28.67     59.24 o
  -5   1  14       24.07       21.75     51.81 o
  -4   1  14       47.74       78.54     64.53 o
  -3   1  14        1.92       42.11     50.47 o
  -2   1  14        1.07       16.68     61.58 o
  -1   1  14       20.21       10.89     54.98 o
   0   1  14       88.23       48.54     49.31 o
   1   1  14       10.76      -13.63     52.38 o
   2   1  14        6.63      -15.71     56.56 o
   3   1  14        2.06       25.54     52.66 o
   4   1  14        0.74       -2.76     51.48 o
   5   1  14        1.11       27.05     52.43 o
   6   1  14        1.43       46.40     63.85 o
   7   1  14        2.57       33.07     61.19 o
 -10   2  14       22.19       37.95    127.06 o
  -9   2  14      148.91      166.45     94.75 o
  -8   2  14       14.83       72.27    101.70 o
  -7   2  14        0.64       25.11     70.41 o
  -6   2  14       28.96      -12.41     74.80 o
  -5   2  14        4.67       -3.86     58.58 o
  -4   2  14        7.33       20.79     58.98 o
  -3   2  14        3.32      -27.42     59.60 o
  -2   2  14        0.71       24.17     47.22 o
  -1   2  14        3.05      -13.80     56.85 o
   0   2  14       80.23       65.17     51.51 o
   1   2  14       80.40       31.04     50.13 o
   2   2  14       73.66       26.53     57.11 o
   3   2  14       98.25       35.20     54.08 o
   4   2  14        9.39      -14.98     56.88 o
   5   2  14        2.55       19.55     52.62 o
   6   2  14        0.88       31.57     53.99 o
  -8   3  14        2.54       17.04     94.21 o
  -7   3  14        3.63      -24.19     82.20 o
  -6   3  14        0.52      -23.73     93.04 o
  -5   3  14       60.04       22.70     66.59 o
  -4   3  14       56.88       42.39     64.32 o
  -3   3  14      106.31      113.15     61.99 o
  -2   3  14       40.16       -1.38     61.63 o
  -1   3  14        1.30       21.08     67.08 o
   0   3  14       38.81      -28.04     51.47 o
   1   3  14       91.40      103.64     62.67 o
   2   3  14       24.29       25.48     56.32 o
   3   3  14        2.10      -33.43     55.78 o
   4   3  14        6.33       35.21     52.08 o
   5   3  14        3.28       -1.31     62.01 o
  -6   4  14        2.19       32.68    102.29 o
  -5   4  14       34.02       69.66     77.54 o
  -4   4  14        1.43       87.92     67.89 o
  -3   4  14       19.97       15.61     57.95 o
  -2   4  14      105.63       71.54     67.87 o
  -1   4  14       50.65       48.48     63.89 o
   0   4  14       27.45       61.80     51.88 o
   1   4  14       15.87       18.20     65.38 o
   2   4  14       45.11       87.22     58.99 o
   3   4  14        3.29       20.43    122.77 o
  -9   1  15        3.89       90.73    126.89 o
  -8   1  15        0.43       55.90    113.71 o
  -7   1  15        0.06       50.00     91.85 o
  -6   1  15        0.17       -7.73     63.97 o
  -5   1  15        0.87       25.04     66.04 o
  -4   1  15        2.04       23.84     68.17 o
  -3   1  15        7.12       10.53     52.28 o
  -2   1  15        2.46       13.95     57.09 o
  -1   1  15        5.46       -7.66     52.33 o
   0   1  15        6.22        6.47     46.85 o
   1   1  15       91.20       81.84     48.60 o
   2   1  15       32.99       45.33     47.62 o
   3   1  15        3.34       20.65     51.88 o
   4   1  15        2.93       30.16     61.37 o
   5   1  15        0.01       19.35     63.13 o
  -8   2  15       30.95       65.93    104.22 o
  -7   2  15       33.69       52.20     84.60 o
  -6   2  15       36.13       58.25     78.58 o
  -5   2  15       11.68       15.98     58.79 o
  -4   2  15        1.95       15.56     54.94 o
  -3   2  15       34.96       23.59     52.62 o
  -2   2  15       40.01       14.87     60.29 o
  -1   2  15        6.42       23.10     50.49 o
   0   2  15       62.23       51.46     55.96 o
   1   2  15       87.30       57.38     59.32 o
   2   2  15       47.05       21.99     54.99 o
   3   2  15       48.28      106.36     65.86 o
   4   2  15       72.15       36.02     57.79 o
  -6   3  15        7.67       92.40     83.77 o
  -5   3  15       47.63       42.53     89.81 o
  -4   3  15      125.33       85.10     79.06 o
  -3   3  15       14.21       46.99     68.31 o
  -2   3  15        4.64       49.54     65.35 o
  -1   3  15       66.85       32.12     62.47 o
   0   3  15      104.00       86.49     59.86 o
   1   3  15        0.98       37.52     59.97 o
   2   3  15        0.31        7.59     66.88 o
  -7   0  16        0.20       71.02    114.97 o
  -6   0  16       13.43       55.90     96.65 o
  -5   0  16       36.33     -101.34    122.25 o
  -4   0  16       58.06      177.70     87.01 o
  -3   0  16        4.12      -18.94    112.28 o
  -2   0  16        1.23       44.14     71.93 o
  -1   0  16       66.41       57.12     69.20 o
   0   0  16        5.19       22.39     79.10 o
   1   0  16        6.66       28.86     79.43 o
   2   0  16        1.11       57.02     84.12 o
   3   0  16      125.73       89.16     89.35 o
  -7   1  16        0.01       28.35     96.03 o
  -6   1  16       50.72       88.33     72.72 o
  -5   1  16        1.17        0.28     86.20 o
  -4   1  16        1.59      -12.53     62.79 o
  -3   1  16       39.49       52.40     56.36 o
  -2   1  16        0.55      -48.40     62.76 o
  -1   1  16        9.97       64.06     63.25 o
   0   1  16       27.25       28.87     58.54 o
   1   1  16       57.60       69.29     53.40 o
   2   1  16        8.60       34.81     55.04 o
   3   1  16        3.03       82.81     77.09 o
  -5   2  16        0.33      -28.45     69.98 o
  -4   2  16       11.40       51.73     64.72 o
  -3   2  16       11.73       74.47     72.46 o
  -2   2  16        0.58       41.87     63.08 o
  -1   2  16        4.37       66.34     70.72 o
   0   2  16       30.64       71.74     57.10 o
   1   2  16       25.35       60.50     58.88 o
 
